# Supplementary material for: A Combination of Metabolomics and Machine Learning Results in the Identification of a New Cyst Nematode Hatching Factor
Source: Metabolites. 2022 Jun 16;12(6):551. doi: 10.3390/metabo12060551 (PMC9229034; doi:10.3390/metabo12060551)
Supplement: Supplementary file 1 [file metabolites-12-00551-s001.zip]

Archive with 3 entries (2 files):
- metabolites-1733342-supplementary/
- metabolites-1733342-supplementary/Suppl.materials.pdf
- metabolites-1733342-supplementary/TableS1_v2.xlsx
