# Supplementary material for: A Combination of Metabolomics and Machine Learning Results in the Identification of a New Cyst Nematode Hatching Factor
Source: Metabolites. 2022 Jun 16;12(6):551. doi: 10.3390/metabo12060551 (PMC9229034; doi:10.3390/metabo12060551)
Supplement: Supplementary file 1 [file metabolites-12-00551-s001.zip › metabolites-1733342-supplementary/TableS1_v2.xlsx]

## Sheet: Pcorr_solA_pos_extract
feature	Pearson's correlation coefficient	pvalue	mz
1303	0.675866	2.25411e-14	590.25995
329	0.554267	3.20099e-09	354.15461
3284	0.541298	8.67254e-09	339.15499
40	0.52728	2.43155e-08	98.98413
211	0.522003	3.54188e-08	353.10194
3505	0.513801	6.27572e-08	641.78041
584	0.51011	8.07872e-08	483.3104
1297	0.496491	1.99995e-07	406.31018
2935	0.49521	2.17355e-07	595.36051
847	0.494439	2.28487e-07	209.11722
713	0.483735	4.5141e-07	363.14133
1	0.479296	5.947e-07	114.09113
4796	0.469072	1.10585e-06	339.15498
346	0.464842	1.42108e-06	191.07034
3916	0.462148	1.66438e-06	543.80346
1676	0.458719	2.03125e-06	323.14948
2558	0.442503	5.06247e-06	307.09123
73	0.440645	5.60449e-06	138.05488
2069	0.4377	6.57653e-06	527.26402
1846	0.437026	6.8202e-06	295.26321
1225	0.435907	7.24372e-06	492.14997
415	0.435891	7.25017e-06	207.06518
626	0.43455	7.79081e-06	387.66798
2008	0.426606	1.1856e-05	453.33577
5247	0.424914	1.29474e-05	222.02915
697	0.424746	1.30607e-05	294.1183
598	0.418974	1.75732e-05	216.24339
844	0.416579	1.98437e-05	394.14373
365	0.409554	2.81954e-05	261.08701
2568	0.402966	3.89181e-05	127.0752
4153	0.396553	5.29198e-05	309.05806
621	0.396116	5.4028e-05	195.58273
982	0.393935	5.98858e-05	827.24122
2540	0.3938	6.02657e-05	265.15462
169	0.391137	6.82687e-05	163.13284
2535	0.389375	7.40959e-05	259.08122
2018	0.38754	8.06536e-05	186.07614
4514	0.384228	9.38771e-05	161.09611
1795	0.383857	9.54772e-05	358.18591
330	0.38243	0.000101871	476.15528
760	0.382324	0.000102362	460.69696
191	0.381325	0.000107094	328.17652
66	0.378931	0.000119273	293.24746
1286	0.37814	0.000123574	743.18799
2815	0.373997	0.00014853	413.30486
818	0.370249	0.000175058	235.1691
1811	0.369799	0.000178522	179.10671
255	0.367015	0.00020141	314.17961
2063	0.36398	0.000229426	191.07027
2034	0.362822	0.000241026	961.58284
1377	0.362612	0.000243194	265.14449
1574	0.361875	0.000250915	302.02693
292	0.361535	0.000254562	529.27984
2375	0.360952	0.000260918	171.06523
4886	0.360867	0.000261865	124.92254
1183	0.358782	0.000285902	191.07033
1055	0.358572	0.000288424	263.23703
5428	0.358372	0.000290854	62.96265
3323	0.357676	0.000299459	600.26513
2793	0.356902	0.000309307	225.10973
685	0.355479	0.000328172	575.35799
1914	0.352273	0.000374643	355.28367
1557	0.349787	0.00041478	574.40977
2039	0.346359	0.00047659	826.9099
4351	0.346233	0.000479015	165.09097
2726	0.346064	0.000482296	445.13396
565	0.342243	0.000561941	161.09607
3613	0.341206	0.000585557	347.84955
1040	0.338231	0.000658432	452.75531
2347	0.338174	0.000659911	301.06832
1548	0.337491	0.000677803	445.13402
805	0.336621	0.000701221	179.07021
3624	0.335724	0.000726162	196.59052
2710	0.333442	0.000793317	281.90455
3537	0.332682	0.00081692	134.9868
466	0.332469	0.000823628	289.0819
2367	0.331078	0.000868811	155.10668
2462	0.330939	0.000873463	158.0031
1288	0.330395	0.000891835	548.82793
109	0.330223	0.00089769	107.06995
1779	0.329255	0.000931457	589.19156
1197	0.328347	0.000964144	315.15326
1437	0.326486	0.00103451	570.37897
3911	0.326327	0.00104071	412.35687
2042	0.326014	0.00105307	110.00845
2261	0.323922	0.00113907	512.09764
1601	0.323473	0.00115834	351.14643
474	0.322989	0.00117945	297.13335
965	0.322814	0.00118717	90.05487
616	0.322812	0.00118723	883.46788
4740	0.319826	0.00132621	518.80835
4077	0.319391	0.00134762	884.49909
5490	0.319367	0.00134883	220.11795
2298	0.319314	0.00135146	862.4935
3557	0.317323	0.00145387	476.21255
849	0.316667	0.00148913	327.14384
2013	0.312454	0.00173466	498.90816
2948	0.312449	0.00173496	144.08069
5527	0.312291	0.0017448	290.84717
5401	0.312277	0.00174573	196.96105
4491	0.311194	0.00181488	184.07338
503	0.310857	0.00183689	335.94115
4040	0.309319	0.00194052	267.12266
2435	0.308924	0.00196792	343.92198
5417	0.30792	0.00203929	702.86345
5118	0.30701	0.00210593	476.16114
1723	0.306583	0.00213791	263.23689
3037	0.303366	0.0023931	91.03888
5491	0.303338	0.00239543	320.86634
913	0.302742	0.00244567	131.03386
1649	0.302132	0.00249806	213.92049
3091	0.300545	0.0026392	267.12265
3303	0.299827	0.0027053	866.48903
41	0.298569	0.00282479	98.98391
338	0.29715	0.00296525	174.03973
2249	0.296991	0.00298143	98.98378
2867	0.296442	0.00303767	602.7699
2764	0.296302	0.0030522	124.99971
5451	0.295263	0.00316181	71.0488
3486	0.295252	0.00316294	293.98218
2650	0.293888	0.00331224	199.01317
1851	0.293258	0.00338337	221.0656
4821	0.293034	0.00340886	309.24221
1826	0.292941	0.00341956	427.15589
1198	0.292393	0.00348312	277.03279
153	0.292383	0.00348428	353.08678
538	0.29227	0.00349751	319.99781
1724	0.29178	0.00355547	552.23318
2874	0.29114	0.00363233	184.09689
3932	0.288255	0.00399793	408.32592
3668	0.287893	0.00404607	187.95847
1911	0.287633	0.00408085	175.13292
1292	0.287502	0.00409859	390.09727
785	0.287488	0.00410052	340.28468
5493	0.287098	0.00415355	206.88587
663	0.286961	0.00417234	459.18609
491	0.286913	0.00417896	185.11653
5489	0.286633	0.00421762	122.92431
3128	0.286569	0.00422648	213.07586
886	0.285958	0.00431209	245.06521
2846	0.285665	0.00435375	156.96596
2580	0.285242	0.00441446	878.48873
3910	0.285015	0.00444735	114.97121
413	0.284615	0.00450587	65.03818
2138	0.28349	0.00467406	251.12701
4488	0.28346	0.00467863	868.50375
3626	0.282333	0.00485288	440.75054
13	0.282243	0.00486711	267.17191
829	0.280962	0.00507266	428.21264
4243	0.278375	0.00551174	211.10938
655	0.278002	0.00557769	736.86459
3438	0.277636	0.00564318	462.13938
2505	0.277535	0.00566132	312.3261
69	0.277197	0.00572248	135.02873
3732	0.277172	0.00572703	201.07581
5300	0.277123	0.00573605	524.38292
403	0.277038	0.00575145	155.15428
2101	0.276519	0.00584707	738.51951
3182	0.276475	0.00585518	656.71179
807	0.275958	0.00595199	203.22316
184	0.275579	0.00602369	92.04961
2143	0.274718	0.00618974	337.54437
4066	0.273631	0.00640504	780.89673
5367	0.27342	0.00644767	279.04755
813	0.272843	0.00656515	218.94227
1161	0.272097	0.00672008	441.13919
4424	0.272092	0.00672117	177.05462
5329	0.271612	0.00682264	441.10042
114	0.271121	0.00692779	261.03699
3741	0.270752	0.00700763	155.04678
4946	0.270583	0.00704449	488.78924
2090	0.268947	0.00741061	298.9928
3211	0.268312	0.00755713	954.61226
2971	0.266992	0.00786991	569.86683
129	0.266512	0.0079864	139.11169
1774	0.266392	0.00801578	231.08639
758	0.266268	0.00804628	467.11598
4498	0.265844	0.00815112	177.05462
3341	0.265634	0.00820353	124.96678
276	0.265055	0.00834951	248.12817
2000	0.26414	0.00858501	124.95574
3373	0.264055	0.00860713	440.37316
5441	0.263914	0.00864406	296.06581
1743	0.263667	0.00870885	67.05401
1684	0.263254	0.00881844	217.10471
2957	0.262747	0.00895446	276.93393
2809	0.26148	0.00930287	353.08661
2258	0.261432	0.00931616	242.10232
3830	0.261156	0.00939384	140.96171
5260	0.260353	0.00962238	458.76987
4285	0.260311	0.00963462	487.23073
597	0.259545	0.00985753	221.11705
4358	0.258902	0.0100481	445.8265
4266	0.258104	0.0102894	140.99555
4556	0.25765	0.0104288	78.99862
1534	0.254942	0.0112955	502.32876
5051	0.254897	0.0113103	61.06455
5016	0.254891	0.0113124	122.09629
4977	0.253865	0.011657	404.82767
680	0.253655	0.0117289	269.1019
1031	0.253629	0.0117378	448.81441
105	0.253179	0.0118929	414.33631
1064	0.250507	0.0128507	145.0284
1003	0.250305	0.0129258	81.06981
3254	0.250073	0.0130126	219.96644
197	0.24968	0.0131604	498.73889
5208	0.249667	0.0131656	542.73125
1500	0.249575	0.0132005	513.68675
2987	0.249427	0.0132565	72.93698
1675	0.249414	0.0132614	485.32603
2824	0.24787	0.0138614	165.091
1451	0.247867	0.0138625	686.73063
428	0.247839	0.0138737	297.16745
843	0.246964	0.0142243	185.11652
2508	0.246825	0.0142806	285.91725
4412	0.246266	0.0145095	117.93457
3033	0.246148	0.0145579	582.23056
876	0.245361	0.0148865	376.34206
3533	0.245009	0.0150352	469.33115
42	0.244263	0.0153553	184.07334
3032	0.244105	0.0154235	664.14644
2541	0.243454	0.0157088	75.09142
328	0.243325	0.0157659	298.20096
3914	0.242673	0.0160568	236.93866
232	0.242516	0.0161277	470.69676
3388	0.24172	0.0164902	269.10189
3798	0.240957	0.016845	725.82641
464	0.240771	0.0169323	207.10147
591	0.23993	0.0173322	790.56473
5341	0.239119	0.0177258	249.11209
571	0.238698	0.0179332	956.62839
535	0.238221	0.0181705	274.13966
1144	0.23822	0.018171	697.83644
85	0.237916	0.0183239	134.04474
5404	0.237784	0.0183906	706.45226
14	0.237299	0.0186372	177.05463
3931	0.236404	0.0190996	153.05465
1211	0.236311	0.0191485	688.18893
2400	0.235914	0.0193574	218.1023
224	0.235469	0.0195938	500.72062
681	0.23526	0.0197056	263.95631
4327	0.235075	0.019805	230.9901
4187	0.234609	0.020058	277.21608
2781	0.234414	0.0201641	112.11189
225	0.234409	0.0201668	477.35735
4522	0.234066	0.0203555	125.98608
223	0.233651	0.0205855	417.33617
180	0.233567	0.0206323	289.07123
2424	0.233394	0.0207294	322.14959
532	0.232952	0.0209782	395.66513
262	0.232513	0.0212283	285.24215
165	0.232375	0.0213075	84.04426
1956	0.231386	0.0218818	744.51598
1138	0.231361	0.021896	594.43434
2727	0.231143	0.0220244	265.21613
164	0.230299	0.0225275	133.0858
962	0.22977	0.0228483	141.12736
1504	0.228896	0.0233857	572.23718
4168	0.228673	0.0235253	383.89414
2038	0.228067	0.0239062	505.35231
3839	0.227839	0.024051	174.03994
1016	0.227712	0.0241318	325.20073
5459	0.227265	0.0244184	286.09213
1858	0.226998	0.0245914	464.86548
295	0.226487	0.0249246	450.19707
68	0.225733	0.0254235	71.01255
2271	0.224281	0.0264091	743.19582
4215	0.224163	0.0264901	143.95897
4851	0.223912	0.0266644	850.49383
1994	0.223826	0.0267243	731.53385
4057	0.222817	0.0274345	127.03887
3859	0.222619	0.0275759	576.38921
3004	0.222111	0.0279417	371.22755
4450	0.222065	0.0279749	221.04213
4935	0.221961	0.0280498	246.06082
4525	0.221106	0.028676	413.87065
218	0.22035	0.02924	485.70271
5536	0.219061	0.0302219	85.02824
644	0.219028	0.0302482	349.13088
412	0.218769	0.030449	207.06519
5573	0.217294	0.0316145	57.93447
1556	0.216861	0.0319637	459.29434
1787	0.216857	0.0319668	663.84263
2187	0.215735	0.0328872	429.37267
576	0.215353	0.0332058	149.096
4487	0.214908	0.0335801	267.26821
622	0.214549	0.0338839	69.06971
5416	0.214356	0.0340493	80.97351
4122	0.214137	0.0342368	782.21948
1739	0.21403	0.0343289	615.49714
64	0.21393	0.0344148	355.28414
1929	0.213848	0.034485	351.06946
4857	0.213319	0.0349449	57.9345
2217	0.212811	0.0353915	412.90872
2866	0.212449	0.035712	534.0457
3035	0.211828	0.0362677	180.10192
715	0.211235	0.0368055	209.08075
400	0.210537	0.0374478	642.35887
2197	0.210508	0.0374741	509.29165
4020	0.210494	0.0374871	434.84729
1834	0.210251	0.0377128	219.10156
170	0.21007	0.0378822	381.29742
354	0.209972	0.0379732	520.23878
1019	0.209403	0.0385094	123.11669
823	0.209321	0.0385878	338.21722
5342	0.209191	0.0387113	236.90489
5360	0.209043	0.0388521	74.02346
1632	0.208403	0.0394675	672.41667
2174	0.20761	0.0402406	233.17497
1177	0.207095	0.0407492	413.30492
1859	0.20675	0.0410933	207.05003
4620	0.205799	0.0420545	241.07056
1573	0.205276	0.0425906	281.17478
5503	0.205214	0.0426543	381.07932
4997	0.205201	0.0426674	490.17668
384	0.205	0.0428758	161.0962
3403	0.204951	0.0429266	186.95622
4075	0.204591	0.0433018	440.35812
3049	0.20455	0.0433442	626.69245
2972	0.204442	0.0434575	65.96486
1952	0.204167	0.0437465	623.10542
670	0.20411	0.043807	279.08659
1802	0.204078	0.0438399	481.16913
5133	0.203928	0.0439987	177.05462
613	0.201979	0.0461034	645.3661
2681	0.201963	0.0461216	613.8931
2810	0.201834	0.0462641	265.21617
716	0.201006	0.0471855	600.43229
1130	0.20036	0.0479156	432.43686
1232	0.200211	0.0480848	239.16405
268	0.199911	0.0484282	184.18797
233	0.19946	0.0489472	486.66954
625	0.199071	0.0493989	342.1409
3077	0.198699	0.0498343	685.81264
2293	0.198661	0.0498792	740.6726

## Sheet: Pcorr_solA_neg_extract
feature	Pearson's correlation coefficient	pvalue	mz
359	0.700882	9.38324e-16	571.21815
1045	0.575924	5.49267e-10	586.85401
1038	0.548839	4.88313e-09	116.92844
681	0.541462	8.566e-09	637.77054
486	0.537298	1.16948e-08	127.07638
1176	0.528929	2.15902e-08	78.95926
865	0.527377	2.41456e-08	1303.26722
1034	0.521154	3.76042e-08	1302.7656
590	0.518089	4.66235e-08	648.77194
1107	0.517342	4.91139e-08	158.92538
1161	0.503741	1.24046e-07	520.91017
930	0.503566	1.255e-07	1099.30508
1172	0.498859	1.71315e-07	194.94667
497	0.496388	2.01347e-07	180.97305
1028	0.495433	2.14235e-07	178.88438
823	0.494302	2.30527e-07	1246.10973
417	0.493799	2.38148e-07	116.03525
1013	0.49347	2.43249e-07	116.92845
1030	0.491794	2.70939e-07	963.3304
165	0.491262	2.80354e-07	361.19952
1162	0.4905	2.9434e-07	452.92272
926	0.490479	2.94744e-07	235.92614
1154	0.486585	3.77427e-07	724.87241
1039	0.486441	3.80876e-07	929.33667
881	0.485337	4.08283e-07	1235.27998
613	0.48526	4.10262e-07	282.96266
1169	0.482622	4.83898e-07	316.9479
1064	0.480237	5.61121e-07	1268.77183
1165	0.480162	5.63739e-07	384.93534
932	0.480118	5.65261e-07	793.36198
1168	0.479811	5.76092e-07	248.96047
31	0.477574	6.61141e-07	338.98879
1163	0.475047	7.71443e-07	588.8976
1157	0.474672	7.8928e-07	928.83467
805	0.4743	8.07308e-07	1155.46
741	0.472463	9.02187e-07	1087.47232
1109	0.472064	9.24162e-07	72.99335
912	0.470188	1.03444e-06	510.85046
1090	0.46892	1.11595e-06	116.92842
214	0.468733	1.12845e-06	385.15033
14	0.467882	1.1871e-06	138.01979
1153	0.466736	1.27066e-06	656.88504
953	0.466689	1.27423e-06	616.75371
893	0.463654	1.52392e-06	1201.28629
906	0.463567	1.5317e-06	1167.29259
886	0.463534	1.53472e-06	216.90941
324	0.462786	1.60346e-06	519.33256
1132	0.462502	1.63033e-06	962.82865
973	0.458534	2.0531e-06	1065.31146
728	0.458414	2.06731e-06	796.83695
277	0.458365	2.0732e-06	311.20153
547	0.458161	2.09766e-06	217.07182
842	0.456993	2.24355e-06	1178.12228
363	0.456153	2.35439e-06	503.3377
1170	0.455777	2.40571e-06	292.92348
992	0.455074	2.50438e-06	524.8433
993	0.45466	2.56426e-06	448.83097
738	0.454082	2.65005e-06	1201.11872
290	0.453004	2.81741e-06	503.17691
989	0.451708	3.03209e-06	102.93283
748	0.451704	3.03269e-06	864.82429
1166	0.451464	3.07413e-06	194.94661
737	0.450566	3.23368e-06	1269.10625
100	0.449577	3.4187e-06	261.08797
807	0.449538	3.42612e-06	99.92574
675	0.447582	3.82223e-06	88.0124
920	0.447287	3.88575e-06	608.82776
641	0.44472	4.48077e-06	178.94023
679	0.444578	4.51588e-06	624.8062
731	0.442685	5.01217e-06	1223.78143
1108	0.440699	5.58786e-06	1200.7844
1031	0.439308	6.02751e-06	554.86255
1127	0.438394	6.33412e-06	488.87709
77	0.437351	6.70161e-06	261.06174
1130	0.437295	6.72211e-06	1064.80957
783	0.436812	6.89947e-06	860.68864
126	0.435169	7.53678e-06	439.08589
863	0.433338	8.31188e-06	102.95072
990	0.431892	8.97659e-06	532.7925
1136	0.429756	1.00499e-05	894.8413
739	0.428631	1.06631e-05	190.92856
885	0.427743	1.11715e-05	140.96494
32	0.427207	1.14894e-05	338.98887
1141	0.427053	1.15824e-05	326.90142
1021	0.425969	1.22558e-05	116.92845
322	0.424584	1.31707e-05	480.30938
1143	0.423618	1.38464e-05	996.82214
59	0.422402	1.47432e-05	289.03312
1032	0.421119	1.57481e-05	1166.79086
878	0.420823	1.59892e-05	706.80333
54	0.419257	1.73216e-05	96.96971
501	0.416162	2.02662e-05	161.04549
1171	0.416156	2.02726e-05	537.06279
160	0.415889	2.05473e-05	483.06
1058	0.415854	2.05844e-05	116.92846
861	0.415265	2.12044e-05	1291.43423
514	0.414466	2.2074e-05	171.06637
661	0.413683	2.29581e-05	78.95918
1075	0.410905	2.6369e-05	100.93339
997	0.41088	2.64021e-05	116.9284
1052	0.410313	2.71554e-05	116.92845
831	0.409819	2.78278e-05	398.88622
1053	0.408962	2.9031e-05	116.92844
1155	0.408938	2.90659e-05	292.92345
1074	0.407721	3.08611e-05	280.90838
1139	0.407442	3.12864e-05	242.94019
1134	0.407084	3.1841e-05	440.88183
988	0.406531	3.27161e-05	158.92534
699	0.404693	3.57882e-05	256.93956
1049	0.40448	3.61616e-05	96.96013
8	0.403019	3.8819e-05	129.01921
358	0.397441	5.07336e-05	545.2385
1112	0.396986	5.18431e-05	1132.79699
981	0.395406	5.58721e-05	1031.31777
1150	0.392005	6.55568e-05	792.85984
1174	0.391617	6.67562e-05	78.95926
120	0.3916	6.68085e-05	309.06153
1148	0.390147	7.14884e-05	410.86281
657	0.389684	7.30419e-05	173.87144
744	0.388891	7.57764e-05	474.92323
1097	0.387273	8.16527e-05	145.93067
747	0.386172	8.58889e-05	1246.44389
749	0.385931	8.68427e-05	646.77316
1012	0.385851	8.71627e-05	145.93069
1017	0.381829	0.00010468	1234.77831
922	0.380871	0.000109309	196.89491
735	0.380795	0.000109685	143.93524
818	0.379214	0.000117768	478.85019
666	0.378401	0.000122139	86.03299
900	0.377774	0.000125611	216.90945
345	0.377608	0.000126546	581.22385
1041	0.376727	0.000131614	364.86972
817	0.375718	0.000137645	190.92855
353	0.373689	0.000150567	59.01421
61	0.373215	0.00015374	177.0559
1079	0.372583	0.000158073	199.94144
764	0.372538	0.00015838	932.81172
7	0.37192	0.000162734	175.0613
944	0.371737	0.000164047	99.92574
872	0.371419	0.000166346	505.0115
903	0.370162	0.000175723	174.95615
73	0.369822	0.000178347	265.01028
387	0.369702	0.00017928	87.00888
808	0.369644	0.000179736	257.98325
141	0.369355	0.000182004	337.05851
850	0.368508	0.000188823	314.86583
968	0.368274	0.000190745	662.74707
674	0.367709	0.000195466	161.92554
524	0.366393	0.000206876	187.02487
897	0.365627	0.000213802	1269.27368
908	0.365061	0.000219057	196.88559
451	0.364126	0.000227999	113.06076
966	0.363645	0.000232725	494.82441
692	0.363094	0.00023825	588.90373
1156	0.36152	0.000254726	860.84736
1002	0.36151	0.000254835	997.32402
369	0.360986	0.000260544	943.25453
662	0.360194	0.00026941	239.9031
534	0.360058	0.000270954	167.03506
905	0.359713	0.000274926	125.87311
179	0.359247	0.000280372	338.98304
962	0.356742	0.000311371	692.76612
62	0.356498	0.000314557	177.05584
937	0.356399	0.000315853	196.88548
1073	0.356003	0.000321112	75.00898
698	0.355194	0.000332075	144.92343
631	0.355152	0.000332655	423.05854
964	0.354992	0.000334872	608.80477
242	0.354555	0.000340997	443.11946
963	0.352455	0.000371863	145.93067
816	0.35172	0.000383251	83.93093
1014	0.348758	0.000432514	145.9307
999	0.348587	0.000435529	61.98869
620	0.3479	0.000447831	844.71489
684	0.347619	0.000452941	730.7342
954	0.347315	0.000458559	578.78569
1164	0.347222	0.000460281	386.93931
538	0.346714	0.000469826	149.06089
810	0.34468	0.000509854	517.15634
868	0.344577	0.000511962	352.85362
1062	0.343197	0.000540994	212.92094
22	0.341957	0.000568379	259.0223
960	0.341201	0.000585676	99.92575
94	0.341029	0.000589672	293.12415
958	0.34096	0.000591292	143.93529
635	0.340835	0.000594215	130.0226
33	0.337423	0.00067961	193.05071
979	0.337348	0.000681611	99.92572
1104	0.337234	0.000684655	96.96012
1152	0.336975	0.000691599	356.9994
1081	0.336421	0.000706733	99.92574
1059	0.335617	0.0007292	1098.8034
719	0.335457	0.000733755	134.03736
784	0.334702	0.000755585	944.64997
649	0.334359	0.000765687	85.94658
1016	0.33415	0.000771907	116.92843
261	0.333566	0.000789522	443.15572
857	0.333218	0.000800197	700.7153
102	0.333195	0.000800931	327.08734
564	0.332631	0.000818526	473.03734
1026	0.332076	0.00083619	340.85943
294	0.330569	0.000885911	499.23947
798	0.330414	0.000891158	98.93906
928	0.329647	0.000917645	668.84314
1145	0.329448	0.000924628	390.90036
952	0.328584	0.000955541	96.96101
1009	0.328506	0.00095837	356.92076
41	0.328167	0.000970766	89.02451
775	0.326078	0.00105052	244.96399
581	0.32551	0.00107321	209.93954
393	0.323971	0.00113696	89.0244
648	0.323254	0.00116783	358.94774
502	0.322483	0.00120188	91.05535
21	0.318915	0.00137144	229.01194
584	0.31754	0.00144239	533.18776
634	0.316466	0.00150007	531.87216
1051	0.31627	0.00151081	116.92844
385	0.315992	0.0015262	87.00882
216	0.315959	0.00152804	387.16605
717	0.315709	0.00154199	144.92343
834	0.315643	0.00154571	206.97277
114	0.315319	0.00156399	391.9679
1151	0.314924	0.0015866	296.88226
986	0.314823	0.00159243	115.92054
1083	0.312863	0.00170928	61.98869
415	0.312587	0.00172636	85.02962
460	0.312095	0.00175718	163.06109
1116	0.311605	0.00178835	1030.81608
1011	0.311269	0.00181	145.93068
883	0.31111	0.0018203	61.98871
470	0.311015	0.00182651	165.04038
411	0.310137	0.00188474	115.00354
116	0.309657	0.00191726	275.02168
691	0.308577	0.00199234	641.76993
765	0.307987	0.00203446	138.98011
871	0.30755	0.00206616	301.97313
652	0.307252	0.00208806	88.01229
79	0.306975	0.00210859	239.05612
787	0.306914	0.00211308	151.88731
342	0.306643	0.00213343	879.17872
349	0.304376	0.00231018	59.01423
1046	0.304037	0.00233771	116.92842
151	0.302937	0.00242914	438.26255
1078	0.302597	0.00245803	116.92843
1100	0.302273	0.00248586	100.93338
555	0.30205	0.00250523	179.03524
721	0.301696	0.00253618	331.9478
780	0.301639	0.00254114	513.12264
826	0.301496	0.00255374	79.95747
710	0.29888	0.00279485	245.94611
354	0.297713	0.00290881	59.01421
463	0.29707	0.00297337	120.99639
505	0.296933	0.0029873	179.05624
769	0.295607	0.00312507	179.8827
1115	0.293026	0.00340988	99.92573
560	0.292689	0.00344871	470.93978
117	0.292101	0.00351735	307.00711
386	0.290843	0.00366858	87.00889
1160	0.290479	0.00371334	158.9785
788	0.29041	0.00372192	117.93538
181	0.290225	0.0037449	387.01013
26	0.289838	0.00379344	171.00647
468	0.288804	0.00392592	154.99877
700	0.288794	0.00392726	417.89222
801	0.288401	0.00397871	230.99118
669	0.287392	0.00411353	526.83097
603	0.286956	0.00417303	351.03754
740	0.286926	0.00417716	133.93074
210	0.286735	0.00420341	478.12366
215	0.284273	0.00455645	291.19653
399	0.283792	0.00462843	112.98553
913	0.283485	0.00467494	503.96073
976	0.282796	0.00478073	439.88468
995	0.282583	0.00481383	247.83911
481	0.282279	0.00486144	157.05064
985	0.282182	0.00487671	384.93497
563	0.281691	0.00495479	119.05033
894	0.280913	0.00508074	1133.29886
663	0.280907	0.00508179	133.93071
875	0.28041	0.00516376	358.91846
78	0.279865	0.00525485	360.03372
821	0.279713	0.0052807	352.85368
736	0.279242	0.00536088	100.9324
380	0.278696	0.00545552	71.01411
437	0.278549	0.00548115	111.00872
998	0.278179	0.00554632	130.99844
975	0.2779	0.00559589	192.92898
1060	0.277433	0.00567972	116.92844
596	0.277074	0.00574498	672.90386
36	0.27636	0.00587673	195.0511
305	0.276184	0.00590947	393.13732
640	0.275818	0.00597838	88.98813
1138	0.274968	0.00614113	116.92821
135	0.274357	0.00626045	273.1707
877	0.273781	0.00637486	830.66938
866	0.273702	0.00639074	722.7855
709	0.273663	0.00639866	314.90403
576	0.273469	0.00643776	249.87342
624	0.273404	0.00645076	371.90102
904	0.272664	0.00660214	155.95152
1142	0.272538	0.00662823	502.91837
1098	0.272366	0.0066639	116.92843
942	0.271423	0.00686291	443.8117
1173	0.27119	0.00691291	272.95895
545	0.27108	0.00693668	262.05685
35	0.271054	0.00694222	209.03035
980	0.270558	0.00705008	130.99839
1175	0.269905	0.00719424	79.95752
849	0.269527	0.00727895	99.92574
544	0.267278	0.00780119	262.05685
328	0.26697	0.00787509	629.18366
365	0.266353	0.00802532	409.07707
58	0.266186	0.00806653	289.03315
344	0.266068	0.00809554	581.18757
730	0.26528	0.00829249	101.94082
778	0.264964	0.00837272	669.84511
1110	0.263762	0.00868379	616.89903
901	0.263618	0.00872179	746.70837
927	0.263445	0.00876774	235.92614
803	0.263177	0.00883912	814.69566
130	0.262522	0.00901557	221.15463
551	0.261712	0.00923823	173.11834
201	0.260719	0.00951757	350.04176
1036	0.26035	0.00962327	102.95658
829	0.260142	0.00968332	472.92471
287	0.259977	0.00973135	473.07576
9	0.259043	0.0100063	129.01921
28	0.258615	0.0101345	168.99062
696	0.258176	0.0102675	161.92573
693	0.257376	0.0105137	262.8581
1129	0.257366	0.0105168	429.19487
864	0.257331	0.0105278	488.86985
934	0.257274	0.0105456	365.05173
93	0.256889	0.0106663	357.1037
811	0.256887	0.010667	748.70686
705	0.255867	0.0109924	776.72743
832	0.254917	0.0113035	334.06266
678	0.253646	0.0117319	197.89206
436	0.253197	0.0118866	111.00872
526	0.25319	0.0118891	241.01185
414	0.253184	0.0118909	85.02958
435	0.252402	0.0121647	133.01414
317	0.252188	0.0122406	398.23345
81	0.251837	0.012366	333.05927
638	0.251707	0.0124126	217.95195
221	0.251694	0.0124171	293.21217
575	0.25167	0.0124258	333.92664
118	0.250209	0.0129615	307.04779
227	0.250114	0.0129974	327.2176
1131	0.249973	0.0130499	826.8539
90	0.249822	0.0131069	337.0776
206	0.249746	0.0131358	413.10887
1096	0.249452	0.0132473	99.92573
283	0.249137	0.0133675	497.22395
20	0.248963	0.0134343	191.01982
1133	0.24802	0.013802	380.84364
42	0.247482	0.0140157	116.07162
301	0.247069	0.0141815	403.30631
1003	0.246518	0.0144059	782.80714
781	0.246271	0.0145072	584.88219
43	0.244322	0.0153295	466.2938
191	0.244069	0.0154393	367.10332
34	0.242717	0.0160368	209.03034
172	0.24199	0.0163663	365.18167
815	0.241258	0.0167043	470.90179
200	0.240368	0.0171232	332.03079
543	0.239777	0.0174061	242.07974
24	0.239106	0.0177323	184.98581
49	0.237498	0.0185356	300.04899
647	0.236046	0.0192879	63.96272
23	0.235678	0.0194824	258.03847
707	0.235076	0.0198047	88.98809
1067	0.234744	0.0199845	96.96016
475	0.233407	0.0207221	159.02982
840	0.233203	0.0208368	530.3019
145	0.232333	0.0213313	387.15606
670	0.23206	0.021489	367.78855
394	0.231936	0.0215604	88.04047
786	0.231871	0.0215984	806.74611
943	0.231839	0.0216168	562.81147
931	0.231282	0.0219424	293.98321
895	0.230905	0.0221655	104.95375
1071	0.230904	0.0221659	116.92844
420	0.230712	0.0222804	102.05603
760	0.229662	0.0229141	496.82257
542	0.22885	0.0234145	215.05615
536	0.228653	0.0235372	237.06164
341	0.228518	0.0236222	504.30947
1158	0.228006	0.0239445	500.91963
284	0.227752	0.0241064	450.99726
572	0.227314	0.0243872	95.97612
892	0.227159	0.0244871	447.95866
449	0.226638	0.024826	97.06583
189	0.226467	0.0249381	453.0858
880	0.224948	0.0259526	537.8611
491	0.224943	0.025956	223.04599
1035	0.224546	0.0262264	116.92842
687	0.224263	0.0264211	699.91493
274	0.224041	0.0265748	449.10874
124	0.223596	0.0268845	329.08781
171	0.223046	0.0272722	301.20195
743	0.222517	0.0276491	1000.79889
622	0.221743	0.0282086	144.95953
1092	0.221111	0.0286725	548.76641
136	0.220416	0.0291905	337.19972
194	0.220347	0.0292419	371.13478
441	0.219431	0.0299371	128.03519
776	0.219321	0.030022	102.95671
496	0.219195	0.0301189	180.97311
1140	0.218568	0.0306051	252.00247
143	0.217899	0.0311322	233.15468
806	0.217573	0.0313915	343.99491
185	0.217547	0.0314116	451.07029
552	0.217177	0.0317082	326.98892
1043	0.217047	0.0318136	116.92839
506	0.216914	0.0319205	107.05018
38	0.216835	0.0319849	452.27818
712	0.216272	0.0324438	496.86315
1117	0.214614	0.0338294	519.05217
401	0.212158	0.0359717	112.98553
971	0.211932	0.0361745	306.91864
553	0.211859	0.03624	159.01076
959	0.211579	0.0364927	101.94064
267	0.211142	0.0368908	435.22346
472	0.210813	0.0371926	125.0244
176	0.210685	0.0373105	255.23285
98	0.209119	0.0387792	306.07645
300	0.208828	0.0390579	369.30082
250	0.208595	0.0392821	383.17104
177	0.208519	0.0393549	397.22058
916	0.208345	0.0395238	134.89458
870	0.207733	0.0401197	99.92573
658	0.207657	0.0401948	672.9954
708	0.207413	0.0404344	262.8582
103	0.206989	0.0408553	451.05693
1068	0.206667	0.0411764	116.92843
173	0.206538	0.0413056	363.21516
854	0.206228	0.0416188	676.79232
773	0.205789	0.0420648	288.9969
515	0.205642	0.0422143	125.09707
636	0.205456	0.0424054	98.93904
651	0.204821	0.043062	221.83465
860	0.204408	0.0434933	638.82398
128	0.202976	0.0450173	349.11396
406	0.202275	0.0457785	67.0192
955	0.202074	0.045999	964.81749
1001	0.201561	0.0465658	730.87976
1091	0.201229	0.046936	99.92574
637	0.199153	0.049303	469.78101

## Sheet: Pcorr_hatching_pos_extract
feature	Pearson's correlation coefficient	pvalue	mz
3424	0.365502	0.000214952	266.92591
2175	0.353829	0.000351388	207.06514
415	0.34088	0.000593164	207.06518
4040	0.337706	0.000672108	267.12266
4659	0.332762	0.000814395	352.95196
1064	0.322007	0.00122335	145.0284
4424	0.314005	0.00164028	177.05462
3323	0.31367	0.00166025	600.26513
2886	0.313002	0.00170073	190.10738
538	0.312833	0.0017111	319.99781
93	0.304888	0.00226917	308.09062
1914	0.304742	0.00228076	355.28367
3033	0.301277	0.00257323	582.23056
14	0.301014	0.00259675	177.05463
724	0.299624	0.0027243	179.04899
582	0.294783	0.00321357	220.93165
5341	0.29412	0.00328645	249.11209
304	0.293436	0.00336315	90.97664
64	0.293	0.00341279	355.28414
1580	0.291123	0.00363445	207.06513
4935	0.28961	0.0038223	246.06082
4367	0.289568	0.00382768	316.90746
1225	0.288526	0.00396224	492.14997
1377	0.286612	0.00422051	265.14449
670	0.286049	0.00429923	279.08659
995	0.285987	0.00430803	91.03905
394	0.284204	0.00456674	615.24898
1846	0.281457	0.00499234	295.26321
1161	0.281171	0.0050387	441.13919
94	0.281159	0.00504068	308.09095
365	0.27831	0.00552317	261.08701
3055	0.277825	0.00560931	446.28611
3898	0.277784	0.00561653	207.13798
2356	0.276949	0.0057678	319.08085
3839	0.276577	0.00583632	174.03994
347	0.276322	0.00588377	242.92525
27	0.276081	0.0059288	398.34156
5349	0.272533	0.00662922	722.44713
3997	0.27068	0.00702327	256.12918
1385	0.270566	0.00704827	263.23701
3886	0.270296	0.00710769	464.15852
999	0.270229	0.00712239	422.08687
5080	0.270063	0.00715905	246.06084
66	0.2694	0.00730751	293.24746
2249	0.268293	0.00756163	98.98378
793	0.267867	0.0076612	469.11376
2344	0.267041	0.00785811	181.12235
1590	0.265338	0.00827786	591.3833
3307	0.26498	0.00836875	575.41039
3741	0.264419	0.00851249	155.04678
18	0.2626	0.00899433	365.10543
2820	0.260417	0.00960401	166.95907
336	0.259597	0.00984239	440.86732
1514	0.25919	0.00996244	319.1175
3937	0.258395	0.0102008	131.04905
4243	0.258392	0.0102018	211.10938
287	0.257091	0.0106026	174.93806
3933	0.256712	0.0107222	290.88021
1892	0.256497	0.0107905	560.37653
4575	0.255505	0.0111101	304.89236
1693	0.25484	0.0113291	250.94991
4369	0.25483	0.0113327	163.07533
5236	0.254011	0.0116074	203.05287
410	0.25365	0.0117306	486.86054
3346	0.251695	0.0124169	499.32678
2558	0.250842	0.0127272	307.09123
402	0.250686	0.0127844	106.95038
1055	0.249717	0.0131466	263.23703
4634	0.249583	0.0131974	838.49403
1789	0.247483	0.0140155	418.87326
3911	0.246939	0.0142343	412.35687
1342	0.246416	0.0144478	228.20711
699	0.245763	0.0147179	258.17004
796	0.245084	0.0150032	410.02924
5459	0.244968	0.0150528	286.09213
1489	0.243778	0.0155664	233.06244
514	0.243337	0.0157603	402.89924
2327	0.243162	0.0158381	302.19612
4421	0.242844	0.0159801	508.34847
341	0.242693	0.0160475	372.87979
2508	0.242517	0.0161269	285.91725
2251	0.241639	0.0165276	838.49412
13	0.241442	0.0166188	267.17191
2138	0.241414	0.0166316	251.12701
4514	0.241101	0.0167774	161.09611
2018	0.239981	0.0173081	186.07614
4035	0.239766	0.0174113	174.03999
2786	0.239477	0.0175514	334.91151
441	0.239102	0.0177343	123.04385
1148	0.23828	0.0181411	64.01545
3742	0.237969	0.0182973	602.93887
453	0.237378	0.018597	310.21237
3708	0.236309	0.0191497	866.52464
4382	0.236011	0.0193064	552.37504
1557	0.235506	0.0195741	574.40977
3435	0.23446	0.0201393	210.92333
1937	0.23418	0.0202928	701.3719
412	0.232831	0.0210469	207.06519
173	0.232796	0.0210666	355.28418
1851	0.232539	0.0212132	221.0656
563	0.232392	0.0212978	416.26404
1973	0.232366	0.0213127	382.17078
1821	0.231598	0.0217572	249.11217
3630	0.231515	0.0218059	438.787
3889	0.230522	0.022394	183.11998
5031	0.230422	0.022454	301.06826
3221	0.230262	0.0225501	61.0281
639	0.229231	0.0231786	395.1823
4265	0.228859	0.0234093	161.09615
566	0.228071	0.0239037	264.08959
1945	0.227338	0.0243719	158.08118
464	0.227305	0.0243928	207.10147
4206	0.227106	0.0245217	332.33112
5490	0.226535	0.0248934	220.11795
882	0.226238	0.0250887	103.0539
427	0.226237	0.0250896	589.88434
2734	0.226154	0.025144	589.39379
4409	0.224859	0.026013	57.03315
3173	0.224824	0.0260366	388.85372
811	0.223359	0.0270508	280.09056
1811	0.223259	0.0271216	179.10671
5072	0.223063	0.0272597	163.0601
3657	0.222704	0.0275153	235.13258
2172	0.222507	0.0276561	324.97011
356	0.222458	0.027691	391.1571
3038	0.222202	0.0278755	233.94575
969	0.221933	0.0280706	488.27532
5390	0.221839	0.0281389	163.06011
861	0.221553	0.0283471	500.04357
3271	0.221501	0.0283853	224.14648
4859	0.221499	0.0283867	474.25976
2329	0.221211	0.0285986	197.9012
702	0.221184	0.0286184	348.18667
307	0.22072	0.0289628	638.30715
5314	0.220078	0.0294451	273.09691
5383	0.219793	0.029661	85.02833
73	0.219545	0.0298503	138.05488
534	0.219369	0.0299849	260.11283
1045	0.219047	0.0302328	410.30518
60	0.21839	0.0307444	124.03917
1475	0.218189	0.0309031	402.93727
3100	0.217742	0.0312568	179.05287
774	0.217513	0.0314386	91.0542
1539	0.217503	0.031447	481.08062
5016	0.217448	0.0314908	122.09629
1210	0.21707	0.0317947	370.24126
5530	0.216144	0.0325492	182.96249
1297	0.215808	0.0328266	406.31018
184	0.215648	0.0329598	92.04961
5372	0.215318	0.0332347	56.96448
4231	0.215265	0.0332796	256.12918
1761	0.21477	0.0336967	808.54182
54	0.214622	0.0338224	510.3554
5241	0.214304	0.034093	722.44685
1958	0.212932	0.0352842	386.2021
2197	0.212625	0.0355558	509.29165
976	0.212566	0.0356084	485.36405
344	0.212405	0.0357513	738.44176
5479	0.212309	0.0358364	86.9927
1299	0.212242	0.0358967	441.29767
3929	0.212105	0.0360188	130.15894
346	0.211808	0.0362858	191.07034
3201	0.21157	0.0365008	468.29911
3008	0.211459	0.0366016	655.86281
5573	0.210494	0.0374869	57.93447
4713	0.209742	0.0381896	221.11721
788	0.209724	0.038206	356.16037
5048	0.209458	0.0384579	170.06621
322	0.209082	0.0388145	224.08179
1826	0.208901	0.038988	427.15589
3905	0.208706	0.0391745	523.35459
5418	0.207999	0.0398598	353.73039
2426	0.207378	0.0404691	259.95757
2499	0.206908	0.0409353	186.05811
638	0.204467	0.0434308	504.15007
4288	0.204413	0.0434874	220.11793
1690	0.20436	0.0435431	227.12777
4988	0.204278	0.0436299	853.34057
5465	0.204042	0.0438781	183.11999
199	0.203596	0.044352	474.25994
3138	0.203498	0.0444565	674.48265
1676	0.203334	0.0446316	323.14948
2004	0.203321	0.0446462	373.18699
2258	0.203311	0.0446567	242.10232
3457	0.203296	0.0446722	442.32752
143	0.20298	0.0450132	127.03885
713	0.202691	0.0453253	363.14133
666	0.201656	0.0464601	376.10043
4340	0.201393	0.046753	574.38855
5402	0.200755	0.0474683	274.87325
2580	0.199698	0.0486726	878.48873
633	0.199477	0.0489277	155.14306
1995	0.199312	0.0491186	512.326
4368	0.199206	0.0492412	218.10237
413	0.19907	0.0493996	65.03818

## Sheet: Pcorr_hatching_neg_extract
feature	Pearson's correlation coefficient	pvalue	mz
544	0.356707	0.00031183	262.05685
557	0.337094	0.000688407	697.98366
719	0.321303	0.00125572	134.03736
659	0.317687	0.00143461	196.92375
98	0.316923	0.00147524	306.07645
33	0.308004	0.0020332	193.05071
411	0.302756	0.00244453	115.00354
570	0.301477	0.00255551	476.92148
380	0.294742	0.00321803	71.01411
1057	0.292535	0.0034666	116.92843
435	0.287229	0.00413566	133.01414
825	0.284474	0.00452667	545.04243
120	0.283153	0.00472555	309.06153
1066	0.280144	0.00520811	116.92842
566	0.275855	0.00597146	248.96041
345	0.272328	0.00667194	581.22385
101	0.272281	0.00668157	404.0535
594	0.264005	0.00862016	668.17981
495	0.26383	0.00866602	180.97315
804	0.262461	0.00903225	443.77591
580	0.262432	0.0090401	362.94087
42	0.261806	0.00921205	116.07162
558	0.259842	0.00977061	306.07659
147	0.259372	0.00990846	445.11728
1088	0.25558	0.0110856	226.96602
148	0.253586	0.0117525	367.16087
589	0.253353	0.0118325	332.9218
714	0.249588	0.0131955	294.95337
168	0.249285	0.0133108	413.16635
795	0.248118	0.0137636	570.21252
898	0.247995	0.0138121	551.17684
815	0.244215	0.0153758	470.90179
838	0.24078	0.0169283	858.83735
76	0.238118	0.0182223	175.04026
597	0.237277	0.0186483	408.9337
850	0.235394	0.0196337	314.86583
1028	0.234581	0.0200731	178.88438
622	0.228944	0.023356	144.95953
578	0.226811	0.0247129	454.92671
417	0.226308	0.0250426	116.03525
1068	0.226069	0.0252004	116.92843
210	0.225178	0.0257965	478.12366
689	0.221589	0.0283208	112.98562
246	0.220512	0.0291181	461.13005
757	0.220192	0.029359	72.01713
820	0.217684	0.031303	538.88865
556	0.217494	0.0314546	416.88332
214	0.216776	0.0320326	385.15033
280	0.21443	0.0339853	604.17302
939	0.211446	0.0366133	101.94062
490	0.208227	0.0396373	223.04603
181	0.208096	0.0397652	387.01013
774	0.207261	0.0405845	283.90261
100	0.206969	0.0408745	261.08797
344	0.205757	0.0420966	581.18757
36	0.20532	0.0425456	195.0511
71	0.205119	0.0427524	243.01833
593	0.205009	0.0428665	492.8955
759	0.202609	0.0454141	378.9148
545	0.201105	0.0470745	262.05685

## Sheet: Pcorr_solA_pos_exudate
feature	Pearson's correlation coefficient	pvalue	mz
4703	0.54651	4.05564e-09	758.348936607209
1203	0.524146	2.18518e-08	491.16786579905
4581	0.509927	5.99427e-08	747.306216875752
305	0.508496	6.61822e-08	244.153037704108
503	0.503461	9.34326e-08	312.200024665716
356	0.500224	1.16286e-07	260.184282392986
980	0.488186	2.57272e-07	456.127232887818
311	0.481402	3.97198e-07	246.16864611695
993	0.476157	5.52162e-07	458.142740659464
351	0.475611	5.71269e-07	258.168552916024
5900	0.472316	7.00406e-07	896.358708784267
820	0.458863	1.57503e-06	419.085113731067
1279	0.453881	2.10798e-06	501.137242447027
405	0.452483	2.28579e-06	282.103910190058
4797	0.441024	4.37995e-06	765.424201607371
874	0.435478	5.94988e-06	435.105818423788
770	0.432475	7.00809e-06	407.166304087261
4262	0.427492	9.16312e-06	721.39810559284
502	0.424675	1.06429e-05	312.179067164247
402	0.424658	1.06527e-05	281.100585199823
4416	0.413991	1.85551e-05	734.508297038984
330	0.402558	3.29508e-05	251.162832371284
4275	0.39064	5.86536e-05	722.401757808234
567	0.386196	7.23211e-05	334.148052994073
4634	0.385121	7.60449e-05	751.524857691049
3932	0.384746	7.73863e-05	699.353985656711
4926	0.384334	7.88862e-05	775.528944070039
5144	0.381371	9.04807e-05	797.541571346408
242	0.379313	9.9448e-05	221.116026110685
325	0.378448	0.000103461	250.142407265827
1787	0.377478	0.000108136	551.116418939658
3276	0.374781	0.000122184	655.327792943793
3890	0.372056	0.000138088	695.401395576468
635	0.369014	0.000158098	352.158570888058
3969	0.366976	0.000172975	701.494827730093
3016	0.365894	0.000181387	636.978776695916
3611	0.362536	0.000209965	677.372017534257
4062	0.361131	0.000223115	707.498298222662
4500	0.360213	0.000232118	740.852103073212
3857	0.359777	0.000236513	693.274284983825
4112	0.359692	0.000237378	710.478599617655
2406	0.357152	0.000264608	594.911727319869
149	0.355999	0.000277894	167.069161109671
542	0.354402	0.000297315	325.163064757608
3870	0.353937	0.000303205	694.277418077021
4841	0.353761	0.00030546	768.520573886825
3497	0.352199	0.000326173	669.463966480583
4993	0.351794	0.000331755	782.450863148881
4139	0.350255	0.000353752	712.28805481764
4123	0.350144	0.000355403	711.284893222106
758	0.35008	0.000356347	402.210224880256
3224	0.347969	0.000388932	651.375402273124
2700	0.345023	0.00043902	614.439310614845
5126	0.344811	0.000442838	795.564964951762
4592	0.342004	0.000496429	748.012082101421
5181	0.33922	0.000555382	802.071227671974
2959	0.336483	0.000619565	633.345873747025
5063	0.336151	0.000627785	789.05908991231
4810	0.334504	0.000670097	766.042430109822
4889	0.332465	0.000726112	773.050245314421
3680	0.329551	0.000813614	681.457765442097
4211	0.329122	0.000827285	717.486813056935
5214	0.329014	0.000830736	804.549974222983
2979	0.327284	0.000888231	634.349409747776
4463	0.326657	0.000909932	738.024718291793
117	0.326392	0.000919249	149.022286065705
4449	0.326027	0.000932246	737.021478436466
3651	0.324952	0.000971469	679.48143447605
4963	0.324472	0.000989455	779.858076167869
4394	0.323823	0.00101424	732.491704416854
4487	0.323169	0.00103982	740.000955049621
2379	0.32303	0.00104532	593.400778524158
4197	0.322912	0.00105003	716.485166124446
4561	0.321353	0.00111392	745.536796157704
3414	0.320648	0.00114398	663.453198964606
5148	0.319888	0.00117715	798.042841400488
647	0.318673	0.00123211	358.177351188761
3370	0.317895	0.00126844	660.461239678011
4931	0.31772	0.00127678	776.029801976368
4079	0.316936	0.00131465	708.502337676279
4572	0.316613	0.00133054	746.507469069988
4473	0.316439	0.00133916	738.528465047205
4527	0.316116	0.00135537	743.514526928269
4715	0.315544	0.00138441	759.034526428611
4149	0.315133	0.00140565	713.290630670608
4731	0.313616	0.0014866	760.038037061842
5453	0.313481	0.00149396	833.570461630994
4090	0.312939	0.00152402	709.003832357077
4578	0.312065	0.00157365	747.008712725357
5055	0.311795	0.00158933	788.557496800531
5217	0.311745	0.00159222	805.05088920199
3996	0.311065	0.00163223	702.78830219112
6416	0.311031	0.00163427	1029.742992086
310	0.310813	0.00164735	246.168649168336
4904	0.309998	0.00169693	774.053452714023
704	0.308903	0.00176573	379.13444938477
4167	0.308462	0.00179411	715.008420354764
367	0.308421	0.00179684	265.117144535337
5456	0.308353	0.00180124	834.071695836577
4942	0.30831	0.00180402	776.531667066586
5045	0.30771	0.00184355	788.05538203605
2646	0.307406	0.00186383	611.301646215695
822	0.30663	0.00191663	419.204773860688
4849	0.306326	0.0019377	769.021993781399
4186	0.306277	0.00194109	716.011688061955
56	0.306134	0.00195107	113.058825244531
4825	0.305714	0.00198069	767.045649447169
6205	0.305028	0.00202993	957.652787974421
4226	0.304813	0.00204552	718.991324144055
4077	0.304374	0.00207787	708.000521198786
5381	0.304066	0.00210076	824.585944007853
4468	0.303928	0.00211113	738.424747570168
2399	0.303828	0.00211867	594.750671073866
4343	0.303463	0.00214633	728.50851310173
3976	0.30343	0.00214887	701.809408331101
5133	0.302886	0.00219079	796.066559238027
4457	0.300526	0.00238125	737.523244168157
5542	0.300402	0.00239168	846.599248662874
6151	0.299538	0.00246539	942.667041918683
2595	0.299356	0.00248117	607.348303015421
4242	0.29898	0.00251409	719.994386018675
5193	0.298394	0.0025661	803.074294583989
4760	0.29676	0.00271636	762.014178746819
4214	0.296496	0.00274136	717.987815621462
532	0.294903	0.00289668	323.168446584456
235	0.294874	0.00289961	216.158109765119
5081	0.294753	0.00291173	791.034998100562
559	0.294749	0.00291213	333.142932648139
3904	0.293452	0.00304502	696.978227197227
4792	0.293179	0.00307373	765.038812199429
4699	0.292866	0.00310683	758.031017213317
5250	0.2928	0.00311384	809.566867904022
3337	0.29255	0.00314071	658.472607813232
3791	0.29251	0.00314496	688.466084000501
3994	0.292247	0.00317337	702.47832618246
4118	0.29215	0.00318386	710.980070275631
4440	0.292066	0.00319311	736.502157954518
4532	0.291631	0.00324088	744.029323732878
4726	0.29143	0.00326316	759.53688592046
4364	0.291152	0.0032942	730.013600956792
2659	0.291104	0.00329953	612.305191208421
4379	0.290895	0.00332317	731.017200420149
3053	0.289752	0.00345462	639.464840260905
3211	0.288931	0.00355188	650.46063678681
5306	0.288844	0.00356238	816.574510223377
4325	0.288599	0.003592	726.50143404723
2581	0.288505	0.0036034	606.34628760818
4694	0.288232	0.00363671	757.529194249588
4803	0.288191	0.00364177	765.540328147896
4752	0.286544	0.00384902	761.513385294018
5112	0.28613	0.00390269	794.561347200249
3131	0.285581	0.00397499	644.91427216833
6208	0.285456	0.00399155	958.656147847923
4104	0.285237	0.00402088	710.00808218177
4494	0.285093	0.00404028	740.221102816937
2743	0.284857	0.00407213	618.096782856948
5341	0.284504	0.00412017	819.554910777043
4397	0.284349	0.00414157	732.993385260977
489	0.284051	0.0041827	307.116441550072
4290	0.283508	0.00425876	723.507877432636
4505	0.283486	0.00426183	741.186500864792
5370	0.283379	0.00427703	823.582137921327
3767	0.283325	0.00428474	687.155998242943
1497	0.283273	0.00429212	525.343805530732
4204	0.283052	0.00432354	717.01592977549
4372	0.283037	0.00432573	730.515815848216
3743	0.282213	0.00444514	685.987506866518
3926	0.282174	0.00445085	698.480700970768
2259	0.281641	0.00452968	585.407057553594
5343	0.281181	0.00459885	820.056396438807
5025	0.280951	0.00463372	786.550017185811
3958	0.280942	0.00463506	700.992767696208
5119	0.280882	0.00464416	795.06331694965
3642	0.279541	0.00485274	678.979592174076
5288	0.279538	0.0048532	813.590236316878
4081	0.279344	0.00488409	708.489106883188
523	0.278812	0.00496956	321.168118787469
4501	0.278655	0.00499511	741.004342225458
4388	0.278548	0.00501254	731.501485318431
3691	0.278297	0.00505368	681.959203030573
4709	0.27799	0.00510434	758.532643568101
4675	0.277892	0.00512067	755.01994834407
3571	0.277783	0.00513882	674.44986760217
5358	0.277736	0.00514668	822.578820482097
3550	0.277664	0.0051587	672.975334571693
667	0.277561	0.00517606	365.185015800146
5313	0.277008	0.00526966	817.076340211998
797	0.276511	0.00535504	414.11659074269
4859	0.275872	0.00546676	769.523861491593
4143	0.275515	0.00552997	712.485329606346
5618	0.275452	0.00554119	855.63158252801
876	0.275413	0.00554815	435.272312036982
3762	0.275298	0.00556872	686.990639364112
3408	0.275143	0.00559653	663.13733982252
4970	0.274911	0.00563856	780.545836801361
5362	0.274873	0.00564542	823.080587152684
2328	0.274368	0.00573768	590.323249500379
2665	0.274258	0.00575801	612.776437591297
4557	0.274138	0.00578011	745.551444738711
4621	0.273914	0.00582181	750.521320848824
5064	0.273863	0.00583135	789.481758028953
3810	0.273574	0.00588542	689.970400710783
3794	0.273343	0.00592915	688.966934535997
4737	0.273125	0.00597058	760.199619047742
5298	0.272992	0.00599606	815.570853105016
2310	0.272932	0.00600749	589.319797605093
3203	0.272823	0.00602841	649.95883284191
3505	0.272582	0.00607494	670.466665710949
3826	0.272575	0.00607623	690.973466027584
3817	0.272488	0.00609308	690.472341088664
4056	0.272461	0.00609849	706.996964362987
2802	0.272455	0.00609949	621.94115493096
4787	0.272222	0.00614505	764.536728249103
3676	0.272097	0.00616955	680.987133118851
3658	0.271911	0.006206	679.982684259525
5105	0.27161	0.00626578	794.059725023398
5100	0.271415	0.00630475	793.557897583064
4202	0.270992	0.00638982	716.819352827431
2155	0.270903	0.00640795	578.407129490529
5035	0.270616	0.00646628	787.553471806706
3375	0.270004	0.00659264	660.949576420958
5301	0.269997	0.00659407	816.072782169504
4011	0.269977	0.00659838	703.972493921342
6181	0.269724	0.00665123	953.637265873367
4960	0.269439	0.00671125	779.542128098727
1672	0.268906	0.00682489	541.366955579196
3532	0.268743	0.00685981	671.971804921243
5744	0.268694	0.00687053	874.11486013741
4817	0.268687	0.00687195	766.544030494897
3198	0.268583	0.00689452	649.456834706341
3219	0.268002	0.00702134	650.962000489704
3241	0.267965	0.00702945	652.436674682837
4235	0.267819	0.00706182	719.493247617618
6264	0.267634	0.00710275	971.688042289531
4587	0.267196	0.00720073	747.510055318488
6098	0.267181	0.00720406	931.654167519869
3983	0.266712	0.00731041	702.143886512967
2057	0.266417	0.00737792	571.904575144323
4795	0.266214	0.00742474	765.184039926798
3974	0.266193	0.00742976	701.47439377839
3577	0.265922	0.00749275	674.951672226998
4965	0.265875	0.0075036	780.044157380136
3882	0.265449	0.00760354	695.003298525172
1667	0.265405	0.00761403	541.378902337327
634	0.265392	0.00761705	351.236004599542
5882	0.265366	0.00762317	893.617701255985
4481	0.265119	0.00768183	739.499562445038
4268	0.264895	0.00773542	721.875017299465
3217	0.264882	0.00773848	650.980281712124
4176	0.264748	0.00777088	715.51090214359
5031	0.264269	0.00788696	787.051886800872
4426	0.264106	0.00792668	735.516173517056
3174	0.263649	0.00803944	648.127806037027
4198	0.262805	0.00825127	716.500733794502
3711	0.262718	0.0082732	683.290148083496
3854	0.262162	0.00841591	692.98135553036
5323	0.261984	0.00846179	817.578486816592
2474	0.261883	0.0084883	599.383391588121
4135	0.261794	0.0085113	711.983464447679
1151	0.261558	0.00857325	483.297247717006
4625	0.261529	0.00858069	750.874567361551
4046	0.261014	0.00871696	706.495315302878
6010	0.260994	0.00872242	913.17241706982
3805	0.260834	0.00876509	689.448700995371
5550	0.260788	0.00877736	847.523797700283
3000	0.260762	0.00878444	635.913390225978
4433	0.260656	0.00881274	736.017866608126
2769	0.260316	0.00890481	619.934254169215
475	0.259921	0.00901243	305.148020844907
1046	0.259578	0.00910691	468.29157930498
5607	0.259183	0.00921691	854.628649077789
1101	0.258862	0.00930728	475.801160584106
4059	0.258777	0.00933103	707.182456952381
1568	0.258688	0.00935635	532.352064992917
3759	0.258587	0.00938497	686.79919798866
4682	0.258277	0.00947355	755.861929632058
3515	0.258204	0.00949443	670.968268546324
4628	0.25743	0.00971894	751.023238856172
3304	0.257388	0.00973143	656.966671888834
2693	0.256863	0.00988644	614.104842708341
4421	0.256258	0.010068	735.010161544062
4269	0.2558	0.0102072	722.002221026866
4323	0.25551	0.0102962	726.202192855789
3476	0.255482	0.0103051	667.957401353729
6126	0.254986	0.0104591	938.64904831166
4519	0.254898	0.0104865	743.380111149214
3624	0.254887	0.0104901	677.976035600643
4679	0.254622	0.0105734	755.549101878246
3633	0.254546	0.0105975	678.477690160933
5244	0.254298	0.010676	809.065056184971
4539	0.253867	0.0108139	744.531026269171
5520	0.253849	0.0108197	845.093804465921
4428	0.253292	0.0110006	735.513725240299
4443	0.253128	0.0110543	736.519245260131
5780	0.252853	0.0111449	878.565947604464
4189	0.252431	0.011285	716.150101539931
3883	0.25175	0.0115145	694.988471130293
5211	0.250541	0.0119323	804.501098390031
2661	0.249672	0.0122403	612.424550608096
1098	0.248766	0.0125693	475.299907755637
5667	0.248672	0.0126038	862.543199947904
3305	0.248517	0.0126607	656.952678840031
5516	0.248396	0.0127055	844.591825057961
5873	0.248302	0.0127403	891.54993215965
928	0.247981	0.0128603	446.278806920947
3868	0.247726	0.0129561	693.984926497648
4794	0.247695	0.0129676	765.02085720754
5586	0.247693	0.0129683	852.603087811326
4571	0.247345	0.0131003	746.489166097487
200	0.247171	0.0131667	198.147642425208
773	0.246934	0.0132573	408.91743154877
1508	0.246701	0.0133473	526.335055849581
3019	0.246484	0.0134316	636.960540590478
4111	0.246466	0.0134383	710.460483341367
5198	0.24626	0.0135189	803.497494409166
4893	0.246042	0.0136043	773.56959731504
2131	0.246033	0.0136078	576.911830942986
2966	0.246006	0.0136187	633.452619406251
3872	0.245904	0.0136587	694.398625735276
4854	0.245852	0.0136794	769.505755070626
1981	0.245718	0.0137321	567.275640854967
563	0.245053	0.013998	333.168058635662
4791	0.245023	0.0140103	764.848451153487
1830	0.24502	0.0140113	554.884667558499
2911	0.244957	0.0140368	629.414892264661
4982	0.244333	0.014291	781.549482986959
2925	0.244256	0.0143225	630.42370062392
2986	0.244226	0.0143348	634.93963422522
4401	0.244107	0.014384	733.494516724794
3751	0.243895	0.0144716	686.489310064836
3351	0.243832	0.0144978	659.444849207174
5360	0.243633	0.0145807	822.561535500191
2897	0.243581	0.0146027	628.745567788467
2293	0.243488	0.0146415	588.335430710996
1272	0.24337	0.0146909	500.306153813298
3898	0.24333	0.0147079	696.462977411409
2867	0.243241	0.0147452	627.40035327051
4274	0.24321	0.0147585	722.504050391546
5576	0.243053	0.0148249	851.599691335198
1444	0.243001	0.0148468	519.325973901978
3383	0.242686	0.0149811	661.451386602523
961	0.242578	0.0150272	453.286499785541
4550	0.242436	0.0150884	745.032911512349
3341	0.242391	0.0151077	658.973954444648
343	0.2421	0.0152336	255.157786159076
5075	0.242088	0.0152386	790.533530544558
4896	0.24161	0.0154473	773.552568221772
3401	0.24153	0.0154827	662.802815182577
1199	0.2415	0.0154958	490.304705836068
2366	0.241453	0.0155165	592.388902129588
4645	0.241394	0.0155425	752.528687125248
1715	0.241245	0.0156081	544.848330213551
4048	0.241207	0.0156252	706.477088402743
4819	0.241165	0.015644	766.530195735205
5397	0.241068	0.0156871	826.607189454611
33	0.24097	0.0157306	90.5064021933913
2863	0.240652	0.0158732	626.924281542369
4665	0.240587	0.0159021	754.504736942164
5483	0.240539	0.0159237	838.587991872264
3485	0.240123	0.0161124	668.459358531483
791	0.239968	0.0161833	413.237577413734
5742	0.239438	0.0164268	873.612814633988
4053	0.239382	0.0164528	706.864571896788
1916	0.2393	0.016491	562.32004279371
1991	0.239088	0.01659	568.279027734127
1249	0.238748	0.0167494	497.312513801508
3290	0.238433	0.0168982	655.962893254003
5001	0.238194	0.0170121	783.525751513643
4761	0.238155	0.0170308	762.482214579327
2920	0.23739	0.0173995	629.952632486407
3933	0.237097	0.0175426	699.487549604591
5611	0.237019	0.0175809	855.130366693484
1682	0.237011	0.017585	542.370785956416
467	0.236952	0.0176136	303.132483041752
3472	0.236834	0.0176719	667.79715760033
2879	0.235542	0.0183192	627.762600080952
4483	0.235461	0.0183607	739.493533326575
6007	0.235297	0.0184441	912.670595103078
2880	0.234607	0.0188005	627.945721636013
1939	0.234516	0.0188475	563.391765099943
6417	0.234354	0.0189322	1030.24472398863
619	0.234275	0.0189741	349.199244349673
5691	0.234268	0.0189774	867.10704269262
3915	0.234239	0.0189929	697.507320302981
4194	0.23414	0.0190445	716.517832959598
427	0.234117	0.0190569	288.179124110457
3782	0.234047	0.0190939	687.980336481459
4767	0.233484	0.0193928	762.515802966804
4128	0.233228	0.0195299	711.481223661526
5927	0.233143	0.0195757	899.128894624562
5578	0.233091	0.0196037	852.101571862601
2816	0.23304	0.019631	623.412593052221
4672	0.232755	0.0197854	755.006561626375
5241	0.232738	0.0197946	808.562942524416
1377	0.232717	0.019806	512.317904449962
4700	0.232713	0.0198086	758.013054659552
2604	0.232233	0.0200714	607.939783548223
1139	0.232169	0.0201064	482.307202566456
5832	0.23205	0.0201723	884.652790718904
1850	0.231965	0.0202194	556.372767559897
1024	0.231934	0.0202366	464.304861696358
2004	0.231457	0.020502	568.900234673008
3356	0.231279	0.020602	659.946127622135
3936	0.230869	0.0208342	699.469323349458
5188	0.230836	0.0208527	802.572832329676
2794	0.230487	0.0210523	621.439627199253
1311	0.230482	0.021055	504.320327905281
3298	0.230479	0.0210569	656.432748696029
2325	0.230151	0.0212456	590.063460682907
4901	0.230106	0.0212718	774.07151112426
4328	0.230093	0.0212794	726.537168535532
4976	0.229852	0.0214193	781.047549596739
4294	0.229504	0.0216223	724.009504267087
4087	0.229302	0.0217409	708.834079430619
3928	0.229112	0.0218537	698.958921363607
3282	0.229104	0.0218584	655.461169579673
2905	0.228901	0.0219786	629.080185136211
5233	0.228897	0.0219809	806.553246211449
4296	0.228831	0.0220202	724.024585033062
4280	0.228672	0.0221152	723.005839660015
1481	0.228519	0.0222071	523.33687458298
2525	0.228454	0.022246	602.86476112043
5434	0.228215	0.0223905	831.53234069232
3843	0.227951	0.0225502	692.479453800064
257	0.227927	0.022565	226.950312830056
1578	0.227889	0.0225878	533.342921015054
3481	0.227682	0.0227143	668.446972939317
2343	0.227614	0.0227561	590.895283326899
5425	0.227534	0.022805	831.110315600446
1449	0.22733	0.0229309	519.827412903581
4533	0.2273	0.022949	744.015515781074
4882	0.227053	0.0231023	772.534515452485
3209	0.226991	0.0231407	650.372582709542
6313	0.226686	0.0233311	989.699621414335
4887	0.22668	0.0233349	773.068177000534
2888	0.226418	0.0234993	628.447470534381
3614	0.226195	0.0236402	677.47422638305
1200	0.226169	0.0236569	490.842680146925
3527	0.225966	0.0237859	671.451941855936
1923	0.225946	0.0237987	562.375851040086
2421	0.225907	0.0238232	595.883310411071
5654	0.225797	0.0238935	861.539464500335
960	0.225387	0.0241564	453.322632640226
6059	0.225374	0.0241651	922.592149943817
1433	0.225321	0.0241991	518.337899248427
1255	0.225188	0.0242857	497.81428088471
3795	0.225091	0.0243483	688.948950134273
3729	0.224951	0.0244393	684.956068355068
2731	0.224683	0.0246148	617.412532471863
4005	0.224566	0.0246914	703.470931131007
4638	0.224218	0.0249208	752.026635400721
1007	0.224189	0.02494	460.852603724567
2650	0.22395	0.0250989	611.401560960054
4383	0.22377	0.025219	731.44013396332
861	0.223768	0.0252204	431.273918983553
5349	0.223674	0.0252836	820.524258091829
3143	0.223587	0.0253417	645.931479352749
2930	0.223259	0.025563	630.925229240425
744	0.223075	0.0256884	395.183462369555
1132	0.223053	0.0257029	481.305915972277
3862	0.223041	0.0257115	693.483668212171
237	0.223004	0.0257364	217.105840257383
1582	0.22289	0.0258142	533.341261085804
6100	0.222769	0.0258969	932.158937216306
4199	0.222668	0.0259659	716.504431130677
1869	0.22265	0.0259781	558.347917959525
5015	0.222644	0.0259822	784.913181972727
4038	0.222593	0.0260176	705.966772131117
1588	0.222504	0.0260784	533.843003051956
2285	0.22225	0.026254	587.870858242293
623	0.222221	0.0262745	349.199212026721
3121	0.221812	0.026559	644.089779173179
2725	0.221811	0.0265597	616.408910956299
582	0.221807	0.0265624	337.327981832361
352	0.221732	0.0266149	258.205140154348
4932	0.221567	0.0267306	776.011646063634
2780	0.221556	0.0267384	620.435873102631
1890	0.22149	0.0267851	559.853487939441
2993	0.221445	0.0268169	635.441372360385
185	0.221355	0.0268804	189.111020926642
1765	0.22095	0.0271678	549.364625205712
4353	0.220934	0.0271788	729.493895364855
3906	0.22088	0.0272176	696.964881232101
6290	0.220732	0.0273233	983.648370271109
1666	0.220584	0.02743	541.352358574077
4261	0.220583	0.0274304	721.50056930709
1720	0.220579	0.0274336	545.349951809912
2333	0.22054	0.0274617	590.393463104356
1977	0.220399	0.027563	566.861660811779
1004	0.220177	0.027724	460.294197424582
576	0.220023	0.0278353	336.324550775555
3179	0.219992	0.027858	648.453311390029
4898	0.219865	0.0279507	773.538861402493
1615	0.219546	0.0281847	536.334771282715
259	0.219504	0.0282151	227.174089421641
3453	0.219287	0.0283756	665.967498444978
5435	0.219227	0.0284201	831.580953257956
2683	0.21919	0.0284477	613.428042687649
2075	0.219055	0.028548	573.353005532552
1021	0.219012	0.0285796	463.808625474832
3080	0.218943	0.0286312	641.427520820202
2492	0.218861	0.0286926	600.386503485811
3877	0.218814	0.0287271	694.486983378742
3774	0.218656	0.0288454	687.479566911354
4918	0.218536	0.0289356	774.542481766519
3116	0.218415	0.0290271	643.755464965536
2823	0.217968	0.0293655	623.918710149291
91	0.217916	0.0294052	131.069307430153
2445	0.217775	0.0295127	597.921168174818
4789	0.217738	0.0295412	764.519288178142
2227	0.217717	0.0295575	583.887383145499
3424	0.217568	0.0296714	664.462323392233
1640	0.217425	0.029782	539.879403061972
5007	0.217119	0.0300182	784.027565662034
4554	0.217086	0.0300442	745.455745180417
461	0.216894	0.0301937	302.100882325425
1755	0.216858	0.0302213	548.392371855212
3803	0.216697	0.030347	689.468166043331
1844	0.216456	0.0305363	555.856223715292
2234	0.216235	0.0307111	584.406837895226
1792	0.216093	0.0308232	551.34004140812
6041	0.216078	0.0308351	919.581218166943
2461	0.216043	0.0308636	598.881296365381
2061	0.216021	0.0308803	572.363435088965
245	0.215947	0.0309399	222.119428008165
4491	0.215911	0.0309684	739.886255694147
1514	0.215552	0.0312554	526.837756253812
3488	0.215482	0.0313118	668.948286237485
264	0.215429	0.0313541	228.194535075827
2020	0.215396	0.0313811	569.387902950332
1336	0.215234	0.0315115	507.314021880172
4540	0.214983	0.0317152	744.517898631966
1835	0.214972	0.0317237	555.356314950406
1707	0.214756	0.0319002	544.332296532384
1450	0.214656	0.0319816	519.819178388377
1525	0.214392	0.0321982	527.350914468214
3841	0.214364	0.0322219	692.144877933392
1371	0.21412	0.0324227	511.829940795695
2892	0.213933	0.0325784	628.433543350579
5098	0.213755	0.0327266	793.21680053656
6449	0.213376	0.0330442	1045.70476392877
2331	0.213346	0.0330696	590.411702267617
1477	0.213198	0.0331941	522.835306422108
2023	0.213142	0.0332415	569.871922050359
1316	0.213093	0.0332831	504.822053290688
2022	0.213072	0.0333009	569.860031921784
3433	0.213052	0.033318	664.964003031648
3299	0.212984	0.0333755	656.47708551753
3101	0.212972	0.0333856	642.95087689333
1966	0.212898	0.0334482	565.857685230796
3541	0.21287	0.0334723	672.474293278719
5307	0.212705	0.0336131	816.513742342015
1145	0.212498	0.0337901	482.809067796431
1189	0.212477	0.0338084	489.315313038955
2245	0.212376	0.0338949	584.909011525135
767	0.212297	0.0339625	404.777340415867
88	0.212276	0.0339807	131.069284057751
3953	0.212156	0.0340845	700.473035040166
3552	0.212125	0.0341108	673.161922998235
5985	0.211988	0.03423	910.144513209216
3945	0.211908	0.0342995	699.971069705482
1751	0.211836	0.0343617	548.346498552513
1833	0.211808	0.0343862	555.354372579963
1517	0.211703	0.0344772	526.835253066203
3602	0.211625	0.0345459	676.46632167019
3366	0.211388	0.034753	660.447168043967
5203	0.211292	0.0348377	803.553148882344
2538	0.211196	0.0349219	603.42596169654
2852	0.210901	0.035183	626.422139213127
1484	0.210894	0.0351893	523.833604177257
3188	0.210846	0.0352317	648.955324106823
5494	0.210786	0.0352855	839.591502014672
2069	0.210515	0.0355265	572.865250625479
4879	0.210458	0.0355775	772.48775015105
2043	0.21024	0.0357732	570.864025689786
2207	0.21023	0.0357823	582.387019850969
1758	0.210197	0.0358117	548.848336172966
1194	0.210194	0.035815	489.816774391902
4558	0.209993	0.0359964	745.526188943313
5688	0.209948	0.036037	866.604913835991
5254	0.209911	0.0360707	810.068649004544
4000	0.209656	0.0363019	703.149623208277
2178	0.209594	0.0363589	580.360958632435
1322	0.209456	0.0364847	505.310572398237
3643	0.209365	0.0365679	678.965843947652
1015	0.209325	0.0366044	462.317464752993
2738	0.209197	0.0367221	617.76225065372
929	0.209189	0.0367296	446.816612233418
1917	0.209029	0.0368773	562.362107145537
1665	0.208954	0.036946	541.339007862009
4888	0.208935	0.0369636	773.036411708985
6015	0.208909	0.0369879	913.673801005041
1473	0.208852	0.0370407	522.319115427971
1183	0.208824	0.037066	488.343595413289
5526	0.208824	0.0370667	845.595428258694
2124	0.20872	0.0371625	576.395807352835
4916	0.2085	0.0373675	774.572191791208
3702	0.208245	0.0376059	682.787742320515
1931	0.208198	0.0376502	562.895987296547
2128	0.208036	0.0378032	576.879690739173
2587	0.208022	0.0378163	606.388410788782
605	0.208008	0.0378291	344.873966722453
1382	0.207838	0.0379895	512.81966810383
3284	0.207782	0.0380424	655.457845312924
2242	0.207653	0.0381651	584.877101176128
2351	0.207621	0.0381951	591.414824597762
3494	0.207475	0.0383349	669.449851570344
1017	0.207464	0.0383449	463.306881646197
1544	0.207454	0.0383549	529.326773801758
1934	0.207157	0.0386386	563.35208606065
2981	0.207117	0.0386768	634.419670057899
303	0.207058	0.0387333	244.189460081066
2485	0.20704	0.0387508	599.884633911495
1882	0.20704	0.0387513	559.384667789191
1699	0.207001	0.0387888	543.844425861853
1403	0.206997	0.0387922	514.823450701076
3126	0.206973	0.0388156	644.412782103808
4934	0.206656	0.0391222	776.497753997204
1510	0.20665	0.0391278	526.333424741815
1071	0.206576	0.0392	471.820268585548
5628	0.206443	0.0393289	857.508131924862
1343	0.206442	0.0393295	508.336062867415
1694	0.206342	0.0394275	543.343208746475
4547	0.20629	0.0394782	745.050577687592
2978	0.206279	0.0394893	634.43756870376
4345	0.206119	0.0396454	729.010087997279
4241	0.206015	0.0397472	719.96836671172
2363	0.205854	0.0399059	591.885031078207
904	0.205622	0.0401353	442.155924903966
5487	0.205609	0.040148	839.495147124449
613	0.205546	0.0402106	347.111057289375
1875	0.205545	0.0402114	558.849817182829
4278	0.205537	0.0402197	722.508059737135
1426	0.205528	0.0402281	517.334608838723
4622	0.205332	0.040423	750.541210185863
396	0.20525	0.0405056	278.210085897219
1656	0.205039	0.0407163	540.850885631051
1971	0.205027	0.0407283	566.37821230928
1437	0.20502	0.0407348	518.869992856038
4989	0.204816	0.0409404	782.051225613541
1546	0.204781	0.0409752	529.386688437553
1740	0.204628	0.0411301	547.378550480225
2853	0.204519	0.0412402	626.440954382773
225	0.204287	0.0414756	211.167999047177
5213	0.20428	0.0414828	804.56704969056
1993	0.204225	0.0415391	568.36878517039
3620	0.204203	0.0415619	677.680715216878
1773	0.20408	0.0416868	549.888630575588
5394	0.203841	0.0419323	826.081475298879
3319	0.203822	0.0419512	657.454848602547
2764	0.203767	0.0420078	619.432420057426
3418	0.203648	0.0421305	663.960452086127
4340	0.203628	0.0421518	728.461397474955
2833	0.20345	0.0423351	624.922140413039
2302	0.203199	0.0425959	588.812232813545
2336	0.203159	0.042638	590.732240686684
1312	0.203088	0.0427118	504.824680574292
2033	0.202932	0.0428744	570.359495741443
1927	0.202739	0.0430773	562.864010029756
5149	0.202691	0.0431272	798.02510608097
1834	0.202504	0.0433246	555.368173869185
2635	0.202489	0.0433405	610.398762316065
4537	0.202421	0.0434122	744.54902465278
3063	0.202375	0.0434608	640.409201064224
4843	0.202213	0.0436324	768.502269739441
269	0.202086	0.0437684	229.19788418105
2084	0.202044	0.0438131	573.869428108543
1797	0.201948	0.0439147	551.856437138797
316	0.201923	0.0439416	247.152805142901
6061	0.201895	0.0439719	923.627751963009
1438	0.201882	0.0439851	518.837659362407
1488	0.201865	0.0440032	524.25293001337
3921	0.2017	0.0441801	698.158645507616
1876	0.20148	0.0444175	558.882974485863
2345	0.201306	0.0446046	591.371377642678
5084	0.201299	0.0446124	791.549141264176
4058	0.201237	0.0446801	706.978876985335
5523	0.201084	0.0448454	845.499773192917
5438	0.201029	0.0449053	832.113382691139
6083	0.200712	0.0452509	927.688851467232
3412	0.200694	0.0452715	663.458627018779
2354	0.200649	0.0453201	591.427305902139
3853	0.200538	0.045442	692.963144163963
4651	0.200302	0.0457019	753.030253542672
6312	0.200301	0.0457035	989.635565648231
3076	0.200202	0.045812	641.445706509974
2044	0.200122	0.0459012	570.861471989237
1224	0.20007	0.0459591	493.814176728152
5262	0.200004	0.0460323	810.570595128244
2142	0.199905	0.0461416	577.41294651526
6123	0.199779	0.046282	936.607828413189
2696	0.199635	0.0464429	614.48104799084
1352	0.1996	0.0464827	510.356715462924
2629	0.199596	0.0464861	609.902836811514
1842	0.199559	0.046528	555.719611292931
2786	0.199535	0.0465546	620.937811659642
151	0.199482	0.0466139	168.072586607513
2108	0.199269	0.046854	575.403334972737
1366	0.199164	0.0469728	511.32816495295
251	0.199123	0.0470182	224.145273481965
2667	0.198971	0.0471901	612.785734145265
173	0.198952	0.0472124	182.960723136776
485	0.198923	0.0472454	307.163634741882
1801	0.19892	0.0472487	552.356865693274
1648	0.198871	0.0473045	540.380837501101
3692	0.198811	0.0473726	681.941104373524
4168	0.198555	0.0476638	714.994603177435
4673	0.198386	0.0478571	755.03718814624
2465	0.198371	0.0478748	598.892750417184
1480	0.198342	0.0479084	523.2495777513
2137	0.198312	0.0479429	577.367452269486
6040	0.198288	0.0479699	919.176067364072
569	0.198282	0.0479765	335.15858553458
2464	0.198226	0.0480419	598.924836954068
1593	0.198225	0.0480427	534.330898086139
5459	0.198208	0.0480621	834.539657010632
2698	0.198191	0.0480814	614.453396714686
4070	0.198168	0.0481082	707.513966428383
6175	0.198099	0.0481874	950.623461082686
1303	0.198087	0.0482014	503.834787089026
3466	0.198049	0.0482447	667.463731215269
1321	0.197962	0.0483455	505.338532901661
4488	0.197956	0.0483523	739.983096689028
6230	0.197856	0.0484689	964.639214569439
1573	0.197726	0.0486195	532.84181385673
5473	0.197626	0.0487351	837.584001236935
5224	0.197607	0.0487572	805.570475715207
3917	0.197581	0.0487877	697.797470308455
2405	0.197511	0.0488701	594.897671073098
90	0.197233	0.0491948	131.069309456846
1390	0.197128	0.0493186	513.859575790165
1035	0.19711	0.0493392	467.355846950698
2229	0.197082	0.0493725	584.37521658891
4157	0.19708	0.0493747	714.498267981791
2624	0.19697	0.049504	609.401016466406
5878	0.196881	0.0496089	892.581414186049
5204	0.196845	0.0496521	803.563104917357
1202	0.196755	0.0497584	490.806456095712
5577	0.19675	0.049764	851.583176021723
1748	0.196647	0.0498864	547.890898789356
2664	0.196599	0.0499431	612.406565315915
5579	0.196553	0.0499982	852.084605792278

## Sheet: Pcorr_solA_neg_exudate
feature	Pearson's correlation coefficient	pvalue	mz
1997	0.890873	2.34148e-35	525.17705
14	0.806195	4.55866e-24	497.18139
2047	0.489499	2.36281e-07	265.10827
202	0.487792	2.63924e-07	296.93983
1986	0.487617	2.66916e-07	297.11673
336	0.479856	4.37958e-07	646.25503
316	0.467233	9.55218e-07	704.8811
1977	0.443908	3.72683e-06	363.18126
623	0.433671	6.56705e-06	317.1057
141	0.428357	8.74911e-06	426.12342
472	0.427677	9.07301e-06	323.05979
273	0.42331	1.14389e-05	308.99222
378	0.418653	1.45929e-05	411.1115
1150	0.415759	1.69468e-05	612.89637
504	0.407743	2.54621e-05	355.0855
248	0.407691	2.55275e-05	343.13947
1387	0.402268	3.34255e-05	389.14527
199	0.399418	3.84387e-05	355.08548
163	0.399347	3.85731e-05	590.22859
1244	0.398919	3.93858e-05	335.22283
1235	0.397643	4.19076e-05	378.1633
2085	0.396889	4.34689e-05	377.16061
319	0.390243	5.97695e-05	211.09752
291	0.389033	6.32928e-05	317.14054
240	0.388264	6.56282e-05	772.86836
324	0.386886	7.00215e-05	527.28545
183	0.38374	8.10919e-05	342.94666
830	0.381492	8.99792e-05	632.18652
1137	0.37398	0.000126673	309.10117
1482	0.370212	0.000149919	357.11899
734	0.370181	0.000150125	204.12409
2031	0.368176	0.000164066	437.23923
2133	0.367107	0.000171975	391.14064
1713	0.364548	0.000192383	399.18281
2072	0.364143	0.000195805	351.14509
1477	0.363032	0.0002055	283.10112
1556	0.362839	0.000207223	281.08556
2028	0.36175	0.000217231	377.16062
184	0.358628	0.000248446	253.05401
296	0.357282	0.000263141	519.09705
1982	0.356189	0.000275661	495.2811
770	0.355028	0.000289559	569.20349
227	0.354927	0.000290797	409.11445
674	0.354113	0.000300963	483.2607
284	0.351051	0.000342214	205.08998
2074	0.34918	0.00036992	429.15676
538	0.349065	0.000371691	726.87647
2129	0.348483	0.000380751	265.10831
1816	0.348356	0.000382758	451.25475
236	0.346509	0.000413059	705.88358
338	0.346136	0.000419438	313.18089
400	0.344323	0.000451752	235.06122
775	0.343402	0.000469035	429.12108
1574	0.342775	0.000481133	539.30752
2	0.339633	0.00054625	249.14967
1584	0.337047	0.000605793	638.2358
2067	0.334237	0.000677208	379.19751
242	0.333072	0.000708998	385.20466
265	0.332519	0.000724575	207.13902
2077	0.331984	0.000739939	529.17158
61	0.33001	0.000799209	209.08536
811	0.32865	0.000842558	299.13205
1177	0.326629	0.000910912	481.26543
148	0.325301	0.000958567	337.13085
1436	0.324933	0.000972168	277.07231
1845	0.323082	0.00104328	597.34944
245	0.32291	0.00105009	343.13957
1711	0.322681	0.00105926	509.29682
63	0.322044	0.00108518	535.04912
1717	0.32144	0.00111028	319.046
1161	0.319616	0.00118927	658.88924
145	0.319139	0.00121077	415.17753
1186	0.317772	0.0012743	283.10109
1017	0.31629	0.00134661	352.14807
13	0.314583	0.0014345	247.13399
1694	0.314349	0.00144697	499.25553
467	0.314311	0.00144896	741.30204
257	0.313969	0.00146736	641.37562
386	0.313202	0.00150939	205.1234
305	0.312021	0.00157621	567.22637
7	0.311304	0.00161808	281.13944
4	0.310613	0.00165938	213.11329
604	0.310553	0.00166299	331.0839
3	0.310479	0.00166752	249.1497
1988	0.310062	0.00169302	419.13528
2035	0.309559	0.00172425	553.32325
591	0.309263	0.00174286	699.29134
1220	0.308039	0.00182179	251.12895
106	0.307057	0.00188745	614.89874
1944	0.30476	0.00204943	343.08472
190	0.303514	0.00214246	355.04842
749	0.300786	0.00235961	329.10548
1948	0.300397	0.00239211	391.12208
913	0.299834	0.00243995	335.11417
402	0.299722	0.00244949	638.89341
480	0.299319	0.00248443	385.22324
361	0.298813	0.00252881	235.13398
1309	0.298029	0.00259901	509.29689
1358	0.296683	0.00272359	411.20221
187	0.295993	0.00278955	313.09326
1939	0.295811	0.00280725	590.90178
2100	0.294908	0.00289621	261.14968
209	0.294445	0.00294281	794.86363
81	0.292502	0.00314585	229.05397
1932	0.292078	0.00319178	451.25492
1916	0.291712	0.00323191	317.10483
1419	0.290783	0.00333584	567.33871
568	0.288473	0.00360735	825.28245
369	0.287676	0.0037055	301.11022
59	0.287625	0.00371177	381.23159
694	0.287537	0.00372279	681.28098
1319	0.286712	0.00382742	283.08248
1840	0.286085	0.00390855	359.11449
1962	0.285804	0.00394547	543.15076
1759	0.285508	0.00398465	544.90867
121	0.283957	0.00419586	182.01276
771	0.282805	0.004359	455.13572
73	0.282741	0.00436833	566.90333
174	0.282405	0.00441706	731.33129
2131	0.281906	0.00449036	413.1627
1102	0.281835	0.00450087	299.13177
228	0.281461	0.00455669	331.19147
2034	0.28108	0.0046141	367.17608
1716	0.280715	0.00466978	393.21291
389	0.280367	0.00472339	285.07999
2090	0.279733	0.00482234	233.08228
1063	0.279197	0.00490757	241.05073
1665	0.277689	0.00515454	297.13429
638	0.27694	0.00528118	423.22339
1438	0.27691	0.00528642	309.06184
2096	0.276585	0.00534235	361.12971
413	0.276152	0.00541745	439.23393
2150	0.275197	0.00558684	307.1552
333	0.275179	0.00559021	342.13503
470	0.273798	0.00584338	529.16924
1739	0.273504	0.00589874	455.22867
1861	0.273097	0.00597583	395.20746
412	0.272975	0.00599919	421.18712
1869	0.272876	0.00601819	335.15022
168	0.27201	0.00618658	441.19407
119	0.271728	0.00624222	483.03342
1789	0.271392	0.00630926	567.33875
1429	0.271172	0.00635347	555.1507
763	0.270775	0.00643396	385.13089
182	0.270713	0.00644656	205.12347
151	0.268816	0.00684419	333.20707
425	0.268388	0.00693677	378.19401
53	0.268309	0.00695411	285.89853
594	0.268205	0.00697675	315.05186
221	0.268133	0.00699267	296.93994
1688	0.266889	0.00727019	293.10336
1400	0.266721	0.00730833	319.11922
2160	0.266106	0.00744988	279.1239
1967	0.265949	0.00748637	336.21809
2117	0.265823	0.00751586	263.12899
1555	0.264702	0.00778196	263.09259
1961	0.263901	0.00797698	349.16567
502	0.263853	0.00798881	299.11359
201	0.263711	0.00802398	395.13835
2039	0.263402	0.00810091	611.3652
456	0.26218	0.0084111	279.08814
403	0.262024	0.00845154	321.15581
1981	0.261808	0.00850764	476.92118
1864	0.261747	0.00852356	655.39129
1652	0.261446	0.00860244	317.10426
372	0.259928	0.00901059	431.30135
672	0.259052	0.00925377	265.09047
346	0.257041	0.0098338	335.17162
574	0.256844	0.00989204	631.33407
549	0.256721	0.00992882	305.06712
1329	0.255429	0.0103212	537.19395
1194	0.254293	0.0106778	385.18667
206	0.254047	0.0107563	358.19853
2111	0.2539	0.0108034	301.07507
246	0.253844	0.0108216	209.90483
1575	0.253167	0.0110413	333.17074
1332	0.253047	0.0110807	295.11879
260	0.252768	0.0111729	270.92416
360	0.252562	0.0112412	371.13451
232	0.252402	0.0112947	394.21647
38	0.252164	0.0113746	443.26656
1626	0.251254	0.0116842	543.28106
2093	0.250266	0.0120288	329.10545
1069	0.249894	0.0121609	281.08562
97	0.249153	0.0124277	459.13
440	0.249104	0.0124456	331.08372
624	0.248962	0.0124974	345.09971
888	0.248603	0.0126291	321.19185
334	0.248488	0.0126716	293.95791
2147	0.248415	0.0126987	319.19159
1825	0.248193	0.0127812	522.9142
1520	0.247605	0.0130015	527.1564
1305	0.246988	0.0132366	525.1047
670	0.24675	0.0133286	411.11209
1540	0.24669	0.0133515	341.10592
555	0.246665	0.0133611	235.09812
463	0.24636	0.0134799	367.21248
701	0.246144	0.0135641	541.09958
1439	0.246132	0.0135689	319.19151
1231	0.245975	0.0136307	279.08762
563	0.245866	0.0136738	369.13678
160	0.24549	0.0138228	301.07503
325	0.244988	0.0140242	335.04126
1649	0.244845	0.0140823	543.15094
1907	0.244762	0.0141158	307.08249
1262	0.244542	0.0142053	431.20766
656	0.24449	0.0142268	325.09315
774	0.244397	0.0142647	277.07203
1999	0.244305	0.0143025	367.13993
399	0.244141	0.0143702	381.22823
605	0.244036	0.0144136	275.05667
593	0.243706	0.0145503	441.15579
1114	0.243665	0.0145676	605.09726
2048	0.243453	0.0146563	293.13954
733	0.243383	0.0146855	249.96802
640	0.243003	0.0148463	377.08559
1648	0.243	0.0148474	297.13434
1557	0.242845	0.0149131	341.10604
289	0.242688	0.0149803	356.11394
210	0.242593	0.0150209	164.92767
408	0.242502	0.0150599	545.20435
1862	0.242414	0.0150976	375.14529
93	0.242363	0.0151197	272.05971
1677	0.242317	0.0151397	313.11133
1783	0.241866	0.0153355	321.1345
1118	0.241493	0.0154986	361.09427
1865	0.240908	0.0157582	377.1969
608	0.240694	0.015854	371.15111
342	0.240568	0.0159108	495.09412
189	0.239907	0.0162111	233.11865
844	0.239903	0.0162127	249.04046
1903	0.239842	0.016241	393.21308
1980	0.239761	0.0162782	349.12967
337	0.239098	0.0165851	391.14052
344	0.238662	0.0167897	411.11139
122	0.238111	0.0170517	251.11358
2128	0.238096	0.0170587	294.0654
634	0.238088	0.0170626	467.15631
1478	0.23793	0.0171384	285.04365
1847	0.23785	0.0171767	249.11338
579	0.237364	0.0174119	647.19884
1023	0.236246	0.0179641	341.16058
173	0.235971	0.0181023	241.1447
364	0.235873	0.0181516	367.104
2148	0.235823	0.0181765	307.15525
396	0.23537	0.0184072	251.93759
1889	0.234597	0.0188057	543.15033
1628	0.234386	0.0189159	375.10928
1874	0.233942	0.0191489	425.16356
1957	0.23358	0.0193412	315.12568
894	0.233247	0.0195196	225.1134
1078	0.232717	0.0198062	289.07222
354	0.231456	0.0205027	439.16057
451	0.231191	0.0206517	539.23091
1721	0.230803	0.0208714	405.08325
292	0.230559	0.0210108	268.91823
716	0.230415	0.0210933	429.12092
1878	0.229952	0.0213611	373.13013
1899	0.229312	0.0217353	245.11837
1153	0.228884	0.0219889	307.08285
1461	0.228401	0.0222782	347.07857
488	0.227848	0.0226131	295.1374
1509	0.227448	0.0228578	587.30735
765	0.227428	0.0228701	268.98318
431	0.226896	0.0231999	346.16697
1298	0.226843	0.0232326	359.07911
952	0.226748	0.0232925	375.10942
401	0.226433	0.0234898	409.09667
666	0.226382	0.0235223	381.12085
94	0.226355	0.0235391	341.03357
527	0.226021	0.0237504	315.12683
1499	0.225623	0.0240047	319.11926
1691	0.225529	0.0240653	625.38071
365	0.22547	0.0241034	342.13449
1719	0.224753	0.0245688	251.09272
534	0.224485	0.0247444	441.15729
649	0.224483	0.0247458	407.08059
1681	0.223891	0.0251385	297.13434
679	0.223702	0.0252647	371.14999
1851	0.223043	0.0257097	281.10314
2137	0.22294	0.02578	291.16025
659	0.222686	0.0259534	429.12063
1764	0.222142	0.0263289	437.10895
1969	0.222003	0.0264255	377.12458
294	0.221387	0.0268573	605.27949
226	0.221342	0.0268894	327.1265
85	0.221296	0.0269222	201.1284
1638	0.221146	0.0270283	427.1781
1519	0.220655	0.0273789	307.08248
1384	0.220428	0.0275419	393.22802
1943	0.220394	0.0275668	393.19194
79	0.219979	0.0278672	567.22753
863	0.219739	0.0280427	449.1093
110	0.219684	0.0280834	349.09323
1965	0.219664	0.0280975	325.12933
1687	0.21962	0.0281303	311.11373
2012	0.219524	0.0282009	491.26473
613	0.219399	0.0282925	383.1167
357	0.219398	0.0282932	379.23393
1758	0.218679	0.0288282	451.12505
1710	0.218381	0.0290523	419.20747
660	0.218229	0.0291677	219.10271
1228	0.218209	0.0291826	207.06952
1818	0.218098	0.0292667	713.4332
482	0.217999	0.0293421	607.11292
580	0.217977	0.0293588	263.14999
537	0.217797	0.0294961	391.10422
768	0.217729	0.0295483	333.06227
543	0.217495	0.0297276	205.12344
1762	0.217402	0.0297994	553.13508
1933	0.216872	0.0302108	363.10923
1820	0.216813	0.0302568	377.08842
457	0.216371	0.0306036	515.156
447	0.216271	0.0306826	327.09087
632	0.216197	0.030741	235.06125
1912	0.215865	0.031005	349.09357
1990	0.215826	0.0310362	471.16613
1428	0.215704	0.0311332	736.83681
454	0.215402	0.0313759	413.12646
1229	0.215303	0.0314562	851.26162
781	0.215275	0.0314783	331.15506
815	0.214659	0.0319793	305.10365
745	0.213983	0.0325368	341.12411
164	0.213773	0.0327117	263.03853
1886	0.213623	0.0328368	325.12931
1736	0.213619	0.03284	358.0814
1386	0.213305	0.0331042	471.16606
1563	0.213002	0.0333599	337.1657
1714	0.212785	0.0335446	423.16602
943	0.212767	0.0335598	265.07229
326	0.212538	0.0337554	277.10861
1582	0.212361	0.0339079	409.15037
376	0.21236	0.0339083	483.20398
751	0.212126	0.03411	301.14583
332	0.211771	0.0344186	409.11408
30	0.211623	0.0345472	251.03842
1122	0.211544	0.0346163	429.19316
860	0.21148	0.0346727	361.09422
1196	0.211235	0.0348879	319.15521
883	0.211133	0.0349772	335.07766
592	0.211083	0.0350221	533.20311
569	0.210826	0.0352491	295.1553
1946	0.210692	0.0353688	283.0645
1559	0.210606	0.0354459	239.12897
1823	0.210209	0.0358015	389.16079
1814	0.210184	0.0358241	395.20739
905	0.210148	0.0358567	373.16576
1003	0.209777	0.0361922	441.15588
2112	0.209384	0.0365509	515.15589
278	0.20933	0.0365997	189.09217
754	0.208841	0.0370507	545.27506
2084	0.208658	0.0372202	515.15612
282	0.208618	0.0372581	321.09824
970	0.208525	0.0373447	389.21811
367	0.20826	0.0375924	565.13539
439	0.208051	0.0377891	969.40349
1828	0.207537	0.0382758	353.08793
1055	0.207459	0.0383493	303.08791
622	0.207376	0.0384292	557.13078
1927	0.20737	0.0384348	379.17603
627	0.207321	0.038482	399.18236
444	0.206944	0.0388435	485.14551
136	0.20619	0.0395756	279.08786
756	0.205984	0.0397784	405.11972
961	0.205832	0.0399274	313.12926
1601	0.205676	0.0400821	341.06981
2069	0.205273	0.0404818	527.15601
1868	0.205094	0.0406612	283.10099
807	0.204851	0.0409051	387.10986
1073	0.204612	0.0411465	439.1606
944	0.204599	0.0411594	437.14527
1732	0.20439	0.0413709	347.11461
1417	0.20422	0.0415441	317.06742
179	0.203908	0.0418635	395.02627
904	0.203609	0.0421714	301.10954
1888	0.203461	0.0423237	313.11137
1435	0.203304	0.0424868	291.12401
560	0.203241	0.0425522	471.1672
1917	0.203173	0.0426227	295.1188
1722	0.203137	0.0426609	381.15534
1900	0.203019	0.0427834	265.14466
518	0.202924	0.0428829	267.16013
812	0.202598	0.0432254	455.13694
513	0.202411	0.0434233	465.21696
411	0.202111	0.0437408	345.10024
398	0.201758	0.0441186	235.13402
1028	0.201617	0.0442695	305.10371
1341	0.20153	0.0443632	339.10874
1299	0.201115	0.0448116	345.13489
322	0.200988	0.0449495	370.14403
590	0.200883	0.0450639	455.17263
1313	0.2008	0.045155	397.13223
581	0.200482	0.0455035	453.12034
1698	0.200366	0.0456316	435.16638
307	0.2003	0.0457037	541.24496
588	0.200299	0.0457056	437.14563
1353	0.200173	0.0458442	395.13479
726	0.199659	0.0464163	407.15343
1174	0.199617	0.0464633	533.27539
430	0.199581	0.0465034	417.22815
50	0.199501	0.0465928	634.89091
715	0.199483	0.0466137	379.1042
251	0.199418	0.046686	287.05902
2022	0.199048	0.0471033	347.15033
827	0.198909	0.0472611	533.20343
1399	0.198888	0.0472843	289.07202
1140	0.198595	0.0476181	401.12547
973	0.198454	0.0477793	383.17073
991	0.197903	0.0484135	305.10369
582	0.197763	0.0485766	297.11634
1801	0.197409	0.0489891	373.16584
994	0.196774	0.0497362	319.11916
1798	0.196686	0.0498396	383.11683
1098	0.196571	0.0499763	489.17713

## Sheet: Pcorr_hatching_pos_exudate
feature	Pearson's correlation coefficient	pvalue	mz
242	0.348755	0.000376491	221.116026110685
2214	0.313297	0.00150415	583.425620297434
4367	0.29845	0.00256106	730.180108281106
4032	0.259211	0.00920898	705.502540030044
646	0.250895	0.0118085	358.199741241958
695	0.249296	0.0123759	374.194398446826
433	0.247879	0.0128982	289.182102822763
917	0.242859	0.0149073	444.875008477342
2208	0.235206	0.0184911	582.756033573297
869	0.231919	0.0202446	433.263752729815
1835	0.229869	0.0214091	555.356314950406
1310	0.228792	0.0220436	504.30075490778
802	0.227399	0.0228879	414.888021218336
724	0.226949	0.0231671	389.237754198026
6134	0.225676	0.0239708	940.674531298589
4703	0.225439	0.0241231	758.348936607209
5905	0.223884	0.0251429	896.66212365783
363	0.219882	0.027938	263.162796003606
854	0.219847	0.0279636	430.264156374597
1511	0.216664	0.0303731	526.401028262663
223	0.210676	0.0353826	209.152401773015
424	0.208056	0.0377839	288.179117713581
517	0.205023	0.0407326	319.152574942065
849	0.20471	0.0410473	428.897571153303
377	0.200657	0.0453113	270.168672973909
2823	0.199238	0.0468885	623.918710149291
693	0.198693	0.0475066	373.242772196766
1279	0.197748	0.0485937	501.137242447027
666	0.197302	0.0491136	365.194085508344
3481	0.196808	0.0496959	668.446972939317
			ccccccrnvhu

## Sheet: Pcorr_hatching_neg_exudate
feature	Pearson's correlation coefficient	pvalue	mz
1997	0.373244	0.000130933	525.17705
14	0.354508	0.000295993	497.18139
1563	0.293279	0.0030632	337.1657
439	0.285503	0.00398537	969.40349
1654	0.277168	0.00524246	387.1455
1830	0.271436	0.00630043	451.10351
1980	0.269898	0.00661471	349.12967
1821	0.264569	0.00781406	309.13438
209	0.262406	0.00835305	794.86363
1852	0.249849	0.0121769	333.13511
686	0.243968	0.0144416	549.19913
1723	0.231999	0.0202004	307.11888
1925	0.224392	0.0248057	321.13451
538	0.222706	0.0259397	726.87647
501	0.222229	0.0262684	451.10409
1324	0.213869	0.0326312	178.97778
1805	0.212687	0.0336282	375.14525
1284	0.211564	0.0345988	371.14962
239	0.211321	0.0348118	279.16007
1759	0.210989	0.035105	544.90867
2001	0.209871	0.0361065	606.87851
1084	0.20537	0.0403858	445.18699
229	0.2031	0.0426995	471.06711
991	0.201582	0.0443069	305.10369
1907	0.201065	0.0448667	307.08249
1958	0.200435	0.0455553	337.12939
640	0.198484	0.0477452	377.08559
